# Supplementary material for: Targeted lipidomics meets transcriptomics: how cinobufagin rewires fatty acid, sphingolipid, and glycerophospholipid metabolism to combat hepatoma cell growth
Source: Front Pharmacol. 2026 Feb 9;16:1664915. doi: 10.3389/fphar.2025.1664915 (PMC12926493; doi:10.3389/fphar.2025.1664915)
Supplement: Supplementary file 1 [file Table2.xlsx]

## Sheet: Figure 8
gene_symbol	fpkm_HepG2_CA	fpkm_HepG2_HA	tpm_HepG2_CA	tpm_HepG2_HA	read_count_HepG2_CA	read_count_HepG2_HA	diffexp_log2fc_HepG2_CA-vs-HepG2_HA					Name	Formula	Molecular Weight	RT [min]	lipidmaps_Results	lipidblast_Results	neg_hua1	neg_hua2	neg_hua3	neg_hua4	neg_nc1	neg_nc2	neg_nc3	neg_nc4	FC	log2FC	Pvalue	ROC	VIP	Up.Down	Lipid Subclass
CPT1B	1.6	0.56	2.16	0.67	131	46	-1.51457					Palmitic Acid	C16 H32 O2	256.24	2.664	Full match	No results	6.99727e+06	5.64029e+06	6.28312e+06	6.33844e+06	3.46243e+07	4.22025e+07	3.96148e+07	4.37193e+07	0.157711	-2.66465	2.10663e-07	1	1.36445	down	FA
ACSL1	0.68	0.1	0.92	0.12	79	11	-2.76553					Stearic acid	C18 H36 O2	284.272	4.514	Full match	No results	4.85811e+06	3.84356e+06	4.60559e+06	3.70963e+06	1.57979e+07	1.53281e+07	1.60727e+07	1.48495e+07	0.274253	-1.86642	0.000140792	1	1.35889	down	FA
ALDH2	21.59	10.21	29.2	12.32	1316	625	-1.08038					myristic acid	C14 H28 O2	228.209	4.345	Full match	No results	4.23628e+06	3.42244e+06	4.17169e+06	3.43928e+06	6.03746e+06	6.50169e+06	6.9105e+06	6.09645e+06	0.597731	-0.742432	0.000825199	1	1.30765	down	FA
GCDH	33.42	15.65	45.2	18.9	1824	837	-1.09455					Oleic acid	C18 H34 O2	282.256	2.784	Full match	No results	4.08185e+08	3.32006e+08	4.63287e+08	4.02495e+08	6.22886e+06	7.51512e+06	9.53997e+06	8.92474e+06	49.8615	5.63985	1.64661e-07	1	1.37173	up	FA
EHHADH	0.24	0.01	0.32	0.01	28	1	-4.58496					Palmitoylcarnitine	C23 H45 N O4	399.335	2.44	Full match	No results	1.75071e+06	1.53391e+06	1.66429e+06	1.6285e+06	1.19447e+07	1.43131e+07	1.51864e+07	1.38495e+07	0.118954	-3.07152	7.61531e-07	1	1.37236	down	FA
ACACA	6.38	1.76	8.63	2.12	1931	527	-1.85798
HADH	43.68	5.87	59.09	7.09	2556	345	-2.89554
ACAA2	64.45	20.63	87.18	24.92	3669	1181	-1.64344
ECHS1	290.39	140.26	392.81	169.35	10947	5317	-1.04989
ACOX3	5.42	0.47	7.33	0.57	479	43	-3.52756
HACD2	7.17	17.64	9.7	21.3	891.33	2030.9	1.29881
PPT2	44.66	19.54	60.41	23.6	2525	1096	-1.19255
ACOT4	7.07	1.44	9.57	1.74	331	67	-2.29564
CPT2	24.22	0.4	32.76	0.48	2278	38	-5.92006
OXSM	21.54	1.25	29.13	1.51	985	59	-4.10702
FASN	449.72	61.65	608.35	74.44	119709	16516	-2.86685
ACAT2	139.48	46.65	188.68	56.32	6241.24	2095.14	-1.58011
ECI2	28.89	1.16	39.09	1.4	1139	46	-4.63837
MCAT	64.94	31.24	87.85	37.72	2587	1255	-1.05571
ACADM	13.23	3.27	17.89	3.95	1044	259	-2.01645
ACADSB	0.66	0.02	0.89	0.02	122	3	-5.04439

## Sheet: Figure 9
gene_symbol	fpkm_HepG2_CA	fpkm_HepG2_HA	tpm_HepG2_CA	tpm_HepG2_HA	read_count_HepG2_CA	read_count_HepG2_HA	diffexp_log2fc_HepG2_CA-vs-HepG2_HA					Name	Formula	Molecular Weight	RT [min]	lipidmaps_Results	lipidblast_Results	neg_hua1	neg_hua2	neg_hua3	neg_hua4	neg_nc1	neg_nc2	neg_nc3	neg_nc4	FC	log2FC	Pvalue	ROC	VIP	Up.Down	Lipid Subclass
SGPP1	4.78	21.51	6.46	25.97	491	2225	2.16993					Cer-NS (d18:1/17:0)	C35 H69 N O3	551.529	12.564	Partial match	Full match	1.43166e+08	1.55636e+08	1.63803e+08	1.59851e+08	3.11602e+07	3.33223e+07	3.55424e+07	3.38363e+07	4.65001	2.21723	2.23108e-08	1	1.36711	up	ceramide(Cer)
B3GNT2	1.65	4.39	2.23	5.31	137	367	1.41176					Cer-NS (d18:2/20:0)	C38 H73 N O3	591.56	13.434	Partial match	Full match	8.05407e+07	9.03495e+07	8.30764e+07	8.31269e+07	2.51893e+07	2.5697e+07	2.60842e+07	2.32131e+07	3.36476	1.7505	4.57803e-08	1	1.3664	up	ceramide(Cer)
GAL3ST1	0.73	0.06	0.98	0.08	36	3	-3.60486					Cer-NS (d18:1/18:0)	C36 H71 N O3	565.544	13.203	Partial match	Full match	8.45638e+08	9.97992e+08	8.83647e+08	9.7861e+08	1.54595e+08	1.7207e+08	1.92635e+08	1.76294e+08	5.32766	2.4135	1.75048e-07	1	1.36466	up	ceramide(Cer)
ASAH1	19.1	4.37	25.84	5.28	1547	363	-2.12787					Cer-NDS (d18:0/17:0)	C35 H71 N O3	553.544	13.017	Partial match	Full match	3.99783e+07	4.8282e+07	4.531e+07	4.66853e+07	9.02963e+06	9.24051e+06	9.9888e+06	8.56797e+06	4.89467	2.29121	1.75549e-07	1	1.36558	up	ceramide(Cer)
ARSA	11.06	3.82	14.96	4.61	632	210	-1.53371					Cer-NDS (d22:0/12:1)	C34 H67 N O3	597.535	11.873	No match	Invalid mass	4.29091e+07	4.42984e+07	4.77863e+07	4.91645e+07	1.12486e+07	1.27258e+07	1.21528e+07	1.35882e+07	3.70425	1.88918	3.87016e-07	1	1.36371	up	ceramide(Cer)
PLPP1	15.1	5.27	20.42	6.37	719.67	253.09	-1.51867					Cer-NDS (d23:0/12:0)	C35 H71 N O3	599.549	13.015	No match	Invalid mass	3.08799e+07	3.72581e+07	3.45008e+07	3.61671e+07	7.21281e+06	6.99921e+06	7.60503e+06	6.78888e+06	4.85235	2.27868	6.80301e-07	1	1.36622	up	ceramide(Cer)
B4GALT4	2.7	1.35	3.65	1.64	185	89	-1					Cer-NDS (d18:0/14:0)	C32 H65 N O3	511.497	11.089	Partial match	Full match	7.34793e+07	6.40372e+07	6.93052e+07	6.12865e+07	1.53009e+07	1.55281e+07	1.44004e+07	1.61172e+07	4.37039	2.12776	9.28311e-07	1	1.36565	up	ceramide(Cer)
B3GALT4	0.36	0	0.49	0	17.64	0	-5.16993					Cer-NS (d17:1/16:0)	C33 H65 N O3	523.497	11.265	Partial match	Full match	1.25568e+08	1.25908e+08	1.33611e+08	1.28203e+08	5.54933e+07	5.84873e+07	5.87937e+07	5.31271e+07	2.27218	1.18408	1.04898e-06	1	1.36513	up	ceramide(Cer)
CERS4	1.45	0.02	1.95	0.03	76	1	-6.17991					Cer-NDS (d26:0/12:1)	C38 H75 N O3	639.581	13.584	No match	Invalid mass	8.96504e+06	1.12012e+07	1.00621e+07	1.07558e+07	3.31599e+06	2.8224e+06	3.13878e+06	3.10287e+06	3.3105	1.72705	3.0778e-06	1	1.3601	up	ceramide(Cer)
NAGA	5.11	0.96	6.91	1.16	564	103	-2.41222					Cer-NS (d18:1/20:0)	C38 H75 N O3	593.576	14.267	Partial match	Full match	2.69748e+08	3.30392e+08	3.19117e+08	2.52008e+08	6.96191e+07	7.31433e+07	7.98858e+07	8.27685e+07	3.83497	1.93922	1.19092e-05	1	1.35673	up	ceramide(Cer)
UGCG	2.31	7.3	3.13	8.81	234.97	589.88	1.66					Cer-NDS (d18:0/16:0)	C34 H69 N O3	539.528	12.353	Partial match	Full match	5.84874e+08	4.89883e+08	5.99015e+08	6.38442e+08	1.78183e+08	1.98096e+08	2.04944e+08	1.91385e+08	2.99274	1.58147	2.68939e-05	1	1.35584	up	ceramide(Cer)
SPHK1	39.98	155.18	54.08	187.37	2252	8834	1.95659					Cer-NS (d18:1/16:0)	C34 H67 N O3	537.513	11.883	Partial match	Full match	3.20123e+09	3.2049e+09	3.38951e+09	3.27608e+09	9.75543e+08	1.07392e+09	1.17658e+09	1.14565e+09	2.99009	1.58019	3.50066e-05	1	1.36332	up	ceramide(Cer)
NEU1	67.79	810.08	91.71	978.12	4157	49943	3.57892					Cer-NS (d18:2/22:1)	C40 H75 N O3	617.576	13.337	No results	Full match	8.21005e+07	9.68367e+07	8.03452e+07	8.79099e+07	4.16844e+07	4.37376e+07	4.58623e+07	4.11105e+07	2.01394	1.01002	3.62986e-05	1	1.35068	up	ceramide(Cer)
HEXB	25.04	65.14	33.87	78.66	1399	3659	1.37931					Cer-NS (d18:1/19:0)	C37 H73 N O3	579.56	13.788	Partial match	Full match	4.34309e+07	5.8268e+07	5.50373e+07	6.00162e+07	6.88346e+06	7.23857e+06	7.1833e+06	6.8332e+06	7.70305	2.94543	6.21743e-05	1	1.36451	up	ceramide(Cer)
ST3GAL3	6.22	0.51	8.42	0.61	438	34	-3.60835					Cer-NS (d18:2/18:0)	C36 H69 N O3	563.528	12.126	Partial match	Full match	1.72928e+08	1.60044e+08	1.73329e+08	1.7457e+08	3.77877e+07	4.87074e+07	3.72478e+07	3.68126e+07	4.24072	2.08431	7.83368e-05	1	1.36039	up	ceramide(Cer)
SGPL1	2.59	0.69	3.5	0.83	426	113	-1.90828					Cer-NS (d18:1/22:1)	C40 H77 N O3	619.591	14.18	Partial match	Full match	8.03154e+08	1.00006e+09	8.61502e+08	9.63023e+08	4.67635e+08	5.28946e+08	5.33247e+08	4.53005e+08	1.82957	0.871508	0.000112496	1	1.32476	up	ceramide(Cer)
GLB1	50.73	18.33	68.62	22.13	3970	1446	-1.46863					Cer-NS (d18:1/14:0)	C32 H63 N O3	509.481	10.634	Partial match	Full match	6.30743e+08	5.13638e+08	6.10432e+08	5.891e+08	2.31071e+08	2.41639e+08	2.4498e+08	2.36583e+08	2.45623	1.29645	0.000120589	1	1.35864	up	ceramide(Cer)
GBA	50.39	104.59	68.16	126.29	3570	7329	1.05354					Cer-NDS (d21:0/12:0)	C33 H67 N O3	571.519	11.736	No match	Invalid mass	8.28438e+06	8.27142e+06	8.06248e+06	8.4255e+06	2.49147e+06	2.18172e+06	2.49264e+06	2.93134e+06	3.27258	1.71043	0.000223511	1	1.35909	up	ceramide(Cer)
KDSR	7.16	17.62	9.69	21.28	1156	2882	1.29918					Cer-NS (d18:1/20:1)	C38 H73 N O3	591.56	13.174	Partial match	Full match	7.09638e+07	9.60543e+07	5.84634e+07	8.01072e+07	1.9791e+07	2.29252e+07	2.13871e+07	1.92282e+07	3.66715	1.87466	0.000400599	1	1.34058	up	ceramide(Cer)
B4GALT3	39.01	94.38	52.77	113.96	2327.83	5872	1.27464					Cer-NDS (d18:0/18:0)	C36 H73 N O3	567.56	13.604	Partial match	Full match	1.68549e+08	1.93403e+08	1.70014e+08	1.89436e+08	3.54109e+07	2.22126e+07	4.01761e+07	3.43119e+07	5.46055	2.44905	0.000487199	1	1.34553	up	ceramide(Cer)
FUT1	0.15	0	0.2	0	18.37	0	-3.90689					Cer-NS (d18:2/16:0)	C34 H65 N O3	535.497	10.813	Partial match	Full match	1.86872e+08	1.86295e+08	1.89665e+08	1.84337e+08	9.58288e+07	1.11457e+08	1.1582e+08	1.04816e+08	1.74604	0.804089	0.000729824	1	1.34757	up	ceramide(Cer)
GBA2	15.35	44.28	20.76	53.47	1655	4847	1.52842					Cer-NDS (d30:0/12:1)	C42 H83 N O3	695.635	14.655	No results	Invalid mass	3.02691e+06	5.17897e+06	3.40732e+06	4.73546e+06	1.37133e+06	1.15818e+06	1.40449e+06	1.21566e+06	3.17471	1.66662	0.00148521	1	1.31475	up	ceramide(Cer)
GCNT2	2.72	0.74	3.68	0.89	316	85	-1.87801					Cer-NDS (d28:0/12:1)	C40 H79 N O3	621.607	14.469	Partial match	Full match	6.54518e+07	1.02576e+08	7.60398e+07	6.18734e+07	3.19375e+07	3.87949e+07	3.9752e+07	3.02847e+07	2.17335	1.11992	0.00229751	1	1.26209	up	ceramide(Cer)
ACER3	0.47	2.14	0.63	2.58	98.97	292.58	2.18688					Cer-NDS (d18:0/24:1)	C42 H83 N O3	649.639	15.166	Partial match	Full match	9.76726e+07	1.62337e+08	1.11007e+08	1.45064e+08	6.29364e+07	5.01786e+07	7.40267e+07	6.23561e+07	2.06848	1.04857	0.00336483	1	1.23383	up	ceramide(Cer)
ST3GAL2	16.72	2.77	22.62	3.34	2300	383	-2.59362					Cer-NDS (d18:0/22:0)	C40 H81 N O3	623.623	15.29	Partial match	Full match	1.95554e+07	2.68636e+07	2.33403e+07	2.5188e+07	6.73347e+06	9.21876e+06	1.20097e+07	1.22548e+07	2.36089	1.23933	0.00374943	1	1.25684	up	ceramide(Cer)
GLA	67.21	259.87	90.92	313.78	2713	10543	1.95104					Cer-EOS (d14:1/16:2-O-18:1)	C48 H87 N O5	757.642	13.855	No match	Invalid mass	1.04393e+07	1.59456e+07	8.46837e+06	1.62871e+07	5.4842e+06	5.24007e+06	4.98759e+06	3.54268e+06	2.65602	1.40926	0.0040294	1	1.23362	up	ceramide(Cer)
B4GALNT1	0.82	0.05	1.1	0.06	68	6	-4.03562					Cer-NS (d18:2/14:0)	C32 H61 N O3	507.465	9.562	Partial match	Full match	2.01742e+08	1.78219e+08	1.97315e+08	2.04809e+08	1.11247e+08	1.08305e+08	1.07252e+08	1.04174e+08	1.81468	0.859713	5.49366e-05	1	1.36219	up	ceramide(Cer)
												Cer-NS (d18:1/21:0)	C39 H77 N O3	607.591	14.703	Partial match	Full match	5.67511e+07	7.42998e+07	6.25269e+07	6.40331e+07	3.30154e+07	3.13591e+07	3.40675e+07	3.25932e+07	1.96597	0.975239	0.000602261	1	1.34542	up	ceramide(Cer)
												Cer-NS (d18:1/22:0)	C40 H79 N O3	621.607	15.043	Partial match	Full match	6.12142e+08	8.46002e+08	6.87043e+08	6.75428e+08	3.54983e+08	3.66057e+08	4.07557e+08	4.20083e+08	1.8213	0.864972	0.000720169	1	1.30786	up	ceramide(Cer)
												Cer-NS (d16:1/14:0)	C30 H59 N O3	481.449	9.387	Partial match	Full match	3.30616e+07	3.04238e+07	3.94716e+07	3.31848e+07	1.58524e+07	2.13783e+07	1.89862e+07	2.1585e+07	1.74985	0.807233	0.00102738	1	1.28006	up	ceramide(Cer)
												Cer-NS (d16:1/22:0)	C38 H75 N O3	593.572	14.315	Partial match	Full match	4.76502e+06	1.95412e+07	5.57024e+06	5.84931e+06	2.74778e+06	1.95551e+06	3.10827e+06	3.0685e+06	3.2836	1.71528	0.0459731	1	1.06375	up	ceramide(Cer)
												N-heptadecanoylsphinganine-1-phosphocholine	C40 H83 N2 O6 P	718.6	12.456	Full match	No results	1.09095e+09	1.00174e+09	1.07528e+09	1.08668e+09	5.94411e+08	6.13326e+08	6.28882e+08	5.66744e+08	1.77029	0.823985	1.55104e-06	1	1.35854	up	sphingomyelin(SM)
												SM(d18:0/14:0)	C37 H77 N2 O6 P	676.554	10.527	Full match	No results	8.25075e+07	6.82217e+07	7.77302e+07	6.97867e+07	3.28337e+07	3.52317e+07	3.7002e+07	3.04738e+07	2.20041	1.13777	1.45329e-05	1	1.34525	up	sphingomyelin(SM)
												SM (d14:3/24:1)	C43 H81 N2 O6 P	798.59	10.255	No results	Invalid mass	2.31942e+06	2.05593e+06	3.14418e+06	2.11438e+06	445000	544774	409226	456900	5.19096	2.376	2.99536e-05	1	1.35015	up	sphingomyelin(SM)
												SM (d14:0/16:0)	C35 H73 N2 O6 P	634.506	8.754	No match	Invalid mass	9.37758e+06	7.29899e+06	7.47236e+06	7.0396e+06	2.89145e+06	2.92654e+06	2.92677e+06	3.48551e+06	2.55011	1.35056	4.99295e-05	1	1.34136	up	sphingomyelin(SM)
												SM (d14:0/17:0)	C36 H75 N2 O6 P	708.544	9.318	No results	Invalid mass	6.47504e+06	4.45743e+06	5.50634e+06	4.65316e+06	1.41146e+06	1.58788e+06	1.26384e+06	1.44799e+06	3.69311	1.88484	6.84974e-05	1	1.34723	up	sphingomyelin(SM)
												SM (d14:1/21:0)	C40 H81 N2 O6 P	762.591	11.028	No results	Invalid mass	1.89365e+07	1.7137e+07	1.61849e+07	1.5035e+07	8.88674e+06	1.04984e+07	9.86887e+06	9.50673e+06	1.73612	0.795869	0.000163202	1	1.32352	up	sphingomyelin(SM)
												SM (d14:0/20:0)	C39 H81 N2 O6 P	764.605	11.154	No results	Invalid mass	2.72106e+07	2.34678e+07	2.90316e+07	2.60448e+07	1.29363e+07	1.60335e+07	1.39361e+07	1.16544e+07	1.93831	0.954798	0.000342443	1	1.31323	up	sphingomyelin(SM)
												N-(pentadecanoyl)sphinganine-1-phosphocholine	C38 H79 N2 O6 P	690.568	11.154	Full match	No results	5.46702e+09	4.6879e+09	5.01903e+09	4.8272e+09	3.05517e+09	3.13644e+09	3.13268e+09	3.03e+09	1.61896	0.69507	0.000399211	1	1.34906	up	sphingomyelin(SM)
												SM (d14:0/21:0)	C40 H83 N2 O6 P	764.605	11.814	No results	Invalid mass	1.03623e+08	1.0374e+08	1.29419e+08	1.20762e+08	4.86252e+07	4.73111e+07	4.99099e+07	4.80744e+07	2.35943	1.23844	0.000417035	1	1.35187	up	sphingomyelin(SM)
												SM(d18:0/18:0)	C41 H85 N2 O6 P	732.618	13.122	Full match	No results	1.90967e+07	1.92396e+07	1.68342e+07	2.42309e+07	7.01777e+06	9.29911e+06	9.11767e+06	6.15031e+06	2.5139	1.32993	0.0004617	1	1.29988	up	sphingomyelin(SM)
												SM (d14:0/25:0)	C44 H91 N2 O6 P	820.674	14.198	No results	Invalid mass	8.51225e+06	1.08493e+07	9.6508e+06	1.1813e+07	3.30466e+06	4.93682e+06	5.29344e+06	4.54282e+06	2.25832	1.17525	0.0010077	1	1.28319	up	sphingomyelin(SM)
												SM (d14:0/23:0)	C42 H87 N2 O6 P	792.639	13.126	No results	Invalid mass	1.44555e+07	1.35572e+07	1.25795e+07	1.72115e+07	4.41155e+06	7.42877e+06	6.35741e+06	5.29467e+06	2.46053	1.29897	0.00104235	1	1.29247	up	sphingomyelin(SM)
												SM (d14:1/24:0)	C43 H87 N2 O6 P	804.634	12.475	No results	Invalid mass	2.05363e+07	2.07442e+07	3.41122e+07	2.07195e+07	8.00244e+06	8.52558e+06	7.39254e+06	1.29227e+07	2.60868	1.38332	0.00162901	1	1.24836	up	sphingomyelin(SM)
												SM(d18:0/20:0)	C43 H89 N2 O6 P	760.648	14.203	Full match	No results	9.94435e+06	1.64595e+07	1.47557e+07	1.4332e+07	5.31988e+06	6.7281e+06	6.84262e+06	7.596e+06	2.09508	1.06701	0.00223274	1	1.25278	up	sphingomyelin(SM)
												N-heneicosanoylsphingosine-1-phosphocholine	C44 H89 N2 O6 P	772.647	14.008	Full match	No results	7.91416e+06	9.078e+06	6.97964e+06	8.69452e+06	5.27632e+06	5.12798e+06	4.92379e+06	5.12748e+06	1.59694	0.67531	0.00298865	1	1.30691	up	sphingomyelin(SM)
												SM (d14:2/24:0)	C43 H85 N2 O6 P	802.623	11.96	No results	Invalid mass	1.03142e+08	1.18932e+08	8.75974e+07	1.18572e+08	8.00046e+07	6.54925e+07	5.17777e+07	6.28996e+07	1.64599	0.718952	0.00517687	1	1.19639	up	sphingomyelin(SM)
												SM (d14:0/27:0)	C46 H95 N2 O6 P	848.706	15.022	No results	Invalid mass	9.66062e+06	1.13558e+07	1.25306e+07	1.40647e+07	7.83274e+06	6.53972e+06	9.46237e+06	7.13627e+06	1.53729	0.620393	0.00861664	1	1.15465	up	sphingomyelin(SM)
												SM (d14:2/25:0)	C44 H87 N2 O6 P	816.638	12.568	No results	Invalid mass	2.58485e+07	1.4464e+07	2.12325e+07	2.43065e+07	1.50091e+07	9.09364e+06	1.03603e+07	1.50455e+07	1.73407	0.794166	0.0237915	0.875	1.06424	up	sphingomyelin(SM)
												SM (d14:3/22:0)	C41 H79 N2 O6 P	712.552	10.439	No match	Invalid mass	3.85543e+06	5.0152e+06	3.40502e+06	2.6471e+06	2.64946e+06	2.12696e+06	1.88366e+06	2.33124e+06	1.65968	0.730908	0.0260086	0.9375	1.09152	up	sphingomyelin(SM)
												SM (d14:2/22:0)	C41 H81 N2 O6 P	774.591	10.855	No results	Invalid mass	3.44549e+08	2.64028e+08	3.37763e+08	3.37844e+08	2.23443e+08	9.90305e+07	9.30588e+07	2.08717e+08	2.05716	1.04066	0.0383478	1	1.09716	up	sphingomyelin(SM)
												SM (d23:1/13:0)	C41 H83 N2 O6 P	730.6	11.929	Partial match	Full match	1.06256e+10	9.14636e+09	9.81488e+09	1.00932e+10	5.17797e+09	4.7586e+09	5.08796e+09	4.74431e+09	2.0072	1.00519	4.43842e-06	1	1.36308	up	sphingomyelin(SM)
												SM (d16:0/14:0)	C35 H73 N2 O6 P	648.521	8.727	Partial match	Full match	5.06771e+07	4.63624e+07	5.06294e+07	4.11306e+07	1.76304e+07	1.64293e+07	1.86996e+07	1.60656e+07	2.74319	1.45585	7.66424e-06	1	1.36103	up	sphingomyelin(SM)
												SM (d20:1/12:0)	C37 H75 N2 O6 P	674.537	9.03	Partial match	Full match	1.04018e+08	9.33289e+07	1.0937e+08	9.86286e+07	1.35049e+07	1.71357e+07	1.66386e+07	1.26493e+07	6.76381	2.75784	1.41108e-05	1	1.36791	up	sphingomyelin(SM)
												SM (d16:0/15:0)	C36 H75 N2 O6 P	662.537	9.291	Partial match	Full match	5.60504e+07	4.53511e+07	5.6211e+07	4.82636e+07	1.24834e+07	1.4144e+07	1.77134e+07	1.63187e+07	3.39396	1.76297	2.93851e-05	1	1.35164	up	sphingomyelin(SM)
												SM (d20:0/12:0)	C37 H77 N2 O6 P	676.552	9.896	Partial match	Full match	9.58701e+09	8.10276e+09	9.48292e+09	9.17765e+09	4.87225e+09	4.67104e+09	5.33184e+09	5.12843e+09	1.81719	0.861712	2.9672e-05	1	1.34926	up	sphingomyelin(SM)
												SM (d26:1/12:0)	C43 H87 N2 O6 P	758.633	12.443	Partial match	Full match	5.73637e+08	4.5845e+08	5.82712e+08	5.61145e+08	2.52557e+08	2.77926e+08	2.44508e+08	2.46841e+08	2.12945	1.09048	0.000137618	1	1.34757	up	sphingomyelin(SM)
												SM (d26:1/12:1)	C43 H85 N2 O6 P	756.617	11.918	Partial match	Full match	5.23943e+08	4.13115e+08	4.54131e+08	4.86512e+08	2.94817e+08	2.84927e+08	2.53194e+08	2.60193e+08	1.71773	0.780501	0.000221013	1	1.32415	up	sphingomyelin(SM)
												SM (d23:0/12:0)	C40 H83 N2 O6 P	718.6	11.789	Partial match	Full match	1.28894e+09	1.02376e+09	1.25943e+09	1.27132e+09	5.75648e+08	4.1291e+08	5.97527e+08	5.38104e+08	2.28014	1.18913	0.000345993	1	1.31947	up	sphingomyelin(SM)
												SM (d16:2/27:0)	C48 H95 N2 O6 P	826.701	13.406	No results	Invalid mass	2.90384e+06	2.66859e+06	2.34071e+06	2.50783e+06	947250	1.04405e+06	667144	1.00179e+06	2.84708	1.50948	0.0005848	1	1.33132	up	sphingomyelin(SM)
												SM (d24:0/12:0)	C41 H85 N2 O6 P	732.616	12.443	Partial match	Full match	1.01923e+10	8.79757e+09	1.10687e+10	1.01079e+10	6.72149e+09	6.69025e+09	6.73899e+09	6001110937	1.53589	0.619077	0.000653886	1	1.31169	up	sphingomyelin(SM)
												SM (d19:1/13:0)	C37 H75 N2 O6 P	674.537	8.878	Partial match	Full match	3.03688e+07	1.67113e+07	2.8149e+07	2.2464e+07	7.82621e+06	9.00541e+06	8.72165e+06	6.3629e+06	3.06093	1.61397	0.00099046	1	1.30111	up	sphingomyelin(SM)
												SM (d17:2/20:0)	C42 H83 N2 O6 P	742.601	11.54	Partial match	Full match	6.31983e+07	5.92773e+07	6.95817e+07	6.66032e+07	3.79008e+07	3.50542e+07	3.92775e+07	2.7537e+07	1.85062	0.888009	0.00186866	1	1.30164	up	sphingomyelin(SM)
												SM (d25:0/12:0)	C42 H87 N2 O6 P	746.632	13.092	No results	Full match	1.15687e+08	1.25565e+08	1.18724e+08	1.35002e+08	1.74048e+07	1.64605e+07	3.73543e+07	1.47544e+07	5.75731	2.52539	0.00282545	1	1.32148	up	sphingomyelin(SM)
												N-oleoyl-(4E,14Z)-sphingadienine-1-phosphocholine	C41 H79 N2 O6 P	726.565	11.125	Full match	No results	2.98309e+08	1.95083e+08	3.37105e+08	2.59569e+08	1.50308e+08	1.26847e+08	1.21013e+08	1.25679e+08	2.08088	1.0572	0.00494516	1	1.26274	up	sphingomyelin(SM)
												SM (d21:2/20:0)	C46 H91 N2 O6 P	798.662	13.194	Partial match	Full match	2.30644e+07	2.6819e+07	2.36801e+07	1.91962e+07	1.60888e+07	1.70409e+07	1.1883e+07	1.17068e+07	1.63541	0.709653	0.00766713	1	1.18482	up	sphingomyelin(SM)
												SM (d21:0/12:0)	C38 H79 N2 O6 P	690.568	10.5	Partial match	Full match	8.20352e+08	6.28385e+08	8.88505e+08	6.74272e+08	4.38005e+08	5.81068e+08	5.29256e+08	4.57293e+08	1.50154	0.586439	0.00907002	1	1.1637	up	sphingomyelin(SM)
												SM (d26:3/12:1)	C43 H81 N2 O6 P	752.584	10.196	No results	Full match	9.53448e+07	6.89587e+07	7.68218e+07	6.1901e+07	1.64009e+07	3.51811e+07	3.90578e+07	3.25823e+07	2.45919	1.29818	0.0108662	1	1.19641	up	sphingomyelin(SM)
												N-nonadecanoylsphingosine-1-phosphocholine	C42 H85 N2 O6 P	744.614	12.302	Full match	No results	1.28563e+08	1.06556e+08	1.44448e+08	1.25884e+08	5.3368e+07	1.23005e+07	3.95415e+07	1.75378e+07	4.11781	2.04188	0.0175334	1	1.20976	up	sphingomyelin(SM)
												SM (d24:0/13:1)	C42 H85 N2 O6 P	744.617	12.174	Partial match	Full match	1.04028e+07	9.78862e+06	7.24663e+06	1.31566e+07	7.26273e+06	7.05551e+06	5.38828e+06	3.18826e+06	1.7731	0.826274	0.0446035	0.9375	1.00979	up	sphingomyelin(SM)
												GM3 d41:1; [M-H]-	C64 H118 N2 O21	1250.83	13.806	No results	Full match	1.11462e+07	1.27987e+07	1.30517e+07	1.10438e+07	7.92568e+06	7.11172e+06	7.78311e+06	7.79743e+06	1.56903	0.649872	0.000423196	1	1.32027	up	GM3
												GM3 d32:1; [M-H]-	C55 H100 N2 O21	1124.68	8.749	No results	Full match	9.97732e+06	7.46211e+06	9.91977e+06	8.10224e+06	4.6517e+06	4.36016e+06	5.29485e+06	3.93041e+06	1.94446	0.959373	0.000509149	1	1.29114	up	GM3
												GM3 d34:1; [M-H]-	C57 H104 N2 O21	1152.71	9.797	Partial match	Full match	1.14359e+08	9.00922e+07	1.02603e+08	9.25896e+07	5.72e+07	5.62539e+07	5.95079e+07	5.31289e+07	1.76763	0.821813	0.000599133	1	1.32714	up	GM3
												GM3 d34:0; [M-H]-	C57 H106 N2 O21	1154.73	10.174	No results	Full match	1.1354e+07	8.19598e+06	1.19656e+07	8.55697e+06	5.06439e+06	4.22151e+06	3.42439e+06	4.74635e+06	2.29555	1.19884	0.000717051	1	1.27985	up	GM3
												GM3 d38:1; [M-H]-	C61 H112 N2 O21	1208.78	12.15	Partial match	Full match	1.56189e+07	1.152e+07	1.79151e+07	1.43274e+07	5.8514e+06	6.77728e+06	7.96668e+06	7.86274e+06	2.08662	1.06117	0.000991009	1	1.27471	up	GM3
												GM3 d36:1; [M-H]-	C59 H108 N2 O21	1180.74	10.953	Partial match	Full match	2.43613e+07	1.80917e+07	2.55511e+07	2.01247e+07	1.24033e+07	1.20653e+07	8.7024e+06	1.14078e+07	1.97692	0.983255	0.00101681	1	1.26655	up	GM3
												GM3 d40:0; [M-H]-	C63 H118 N2 O21	1238.82	13.635	No results	Full match	9.56302e+06	9.49281e+06	1.01294e+07	8.47551e+06	4.72271e+06	5.21823e+06	6.47818e+06	5.02859e+06	1.75593	0.812238	0.00105882	1	1.29815	up	GM3
												GM3 d40:2; [M-H]-	C63 H114 N2 O21	1234.79	12.056	No results	Full match	1.37628e+07	1.37305e+07	1.02119e+07	1.1736e+07	6.50079e+06	5.21698e+06	8.47306e+06	7.64436e+06	1.77621	0.828803	0.00527479	1	1.20714	up	GM3

## Sheet: Figure 10
gene_symbol	fpkm_HepG2_CA	fpkm_HepG2_HA	tpm_HepG2_CA	tpm_HepG2_HA	read_count_HepG2_CA	read_count_HepG2_HA	diffexp_log2fc_HepG2_CA-vs-HepG2_HA					Name	Formula	Molecular Weight	RT [min]	lipidmaps_Results	lipidblast_Results	neg_hua1	neg_hua2	neg_hua3	neg_hua4	neg_nc1	neg_nc2	neg_nc3	neg_nc4	FC	log2FC	Pvalue	ROC	VIP	Up.Down	Lipid Subclass
PLD2	6.31	0.51	8.54	0.62	673	55	-3.62907					CL (14:0-16:0-16:0-18:1)	C73 H140 O17 P2	1350.96	16.586	No results	Full match	928526	1.91055e+06	1.40847e+06	1.475e+06	1.2263e+07	1.55658e+07	1.50919e+07	1.24684e+07	0.103315	-3.27487	0.000139621	1	1.34985	down	cardiolipin(CL)
ETNPPL	0.89	0.06	1.2	0.08	57	4	-3.89077					CL (14:0-18:1-16:0-16:1)	C73 H138 O17 P2	1348.94	16.282	No results	Full match	9.27655e+06	1.91981e+07	9.98293e+06	1.68018e+07	5.63203e+07	6.00179e+07	5.38584e+07	5.06939e+07	0.250166	-1.99904	0.00350495	1	1.30584	down	cardiolipin(CL)
PLD1	1.18	0.02	1.6	0.03	211	3	-5.88264					CL (14:0-16:1-16:1-18:1)	C73 H136 O17 P2	1346.92	15.972	No results	Full match	3.70066e+07	6.28318e+07	4.44533e+07	6.1095e+07	1.04326e+08	1.09076e+08	1.12002e+08	9.53099e+07	0.488186	-1.0345	0.0077807	1	1.25485	down	cardiolipin(CL)
PLPP1	15.1	5.27	20.42	6.37	719.67	253.09	-1.51867					CL (16:0-16:0-16:0-18:1)	C75 H144 O17 P2	1378.99	16.862	Partial match	Full match	978004	4.18286e+06	1.61164e+06	3.6772e+06	8.64396e+06	1.30916e+07	1.32148e+07	7.19247e+06	0.247959	-2.01183	0.0146939	1	1.17349	down	cardiolipin(CL)
PLA2G4C	0.99	2.21	1.34	2.67	76.93	175	1.15855					CL (14:0-18:1-16:0-18:1)	C75 H142 O17 P2	1376.97	16.578	Partial match	Full match	2.45227e+07	6.8471e+07	2.86448e+07	5.79543e+07	1.42066e+08	1.50931e+08	9.95997e+07	1.16352e+08	0.352871	-1.50279	0.0158224	1	1.18095	down	cardiolipin(CL)
PTDSS1	94.14	32.61	127.35	39.38	7256	2527	-1.52949					CL (16:1-16:1-16:1-16:1)	C73 H134 O17 P2	1344.91	15.682	No results	Full match	3.11404e+07	5.22592e+07	3.68872e+07	4.597e+07	6.93498e+07	7.08298e+07	7.04489e+07	6.47425e+07	0.603756	-0.727963	0.0181117	1	1.20394	down	cardiolipin(CL)
CHKA	13.14	57	17.77	68.83	1062.84	4175.68	2.117					CL (14:0-18:1-16:1-18:1)	C75 H140 O17 P2	1374.96	16.287	No results	Full match	8.93007e+07	1.70511e+08	1.05865e+08	1.56405e+08	2.25557e+08	2.47333e+08	2.68374e+08	2.00196e+08	0.554545	-0.850624	0.0210281	1	1.14547	down	cardiolipin(CL)
PISD	14.67	33.63	19.84	40.61	1192	2866	1.19688					CL (16:0-18:2-16:1-18:1)	C77 H142 O17 P2	1400.97	16.305	Partial match	Full match	4.30001e+08	6.43853e+08	4.80141e+08	8.48397e+08	9.82656e+08	1.26666e+09	9.6745e+08	9.20579e+08	0.58066	-0.784234	0.0251954	1	1.11206	down	cardiolipin(CL)
LPCAT4	22.15	4.01	29.96	4.84	1271	227	-2.46563					CL (16:0-18:1-16:1-18:1)	C77 H144 O17 P2	1402.99	16.579	Partial match	Full match	5.72414e+07	2.2571e+08	1.28362e+08	2.19644e+08	4.24677e+08	3.95018e+08	4.23409e+08	3.0175e+08	0.408425	-1.29186	0.0463972	1	1.0749	down	cardiolipin(CL)
GNPAT	9.96	1.61	13.48	1.94	772	124	-2.62909					CL (14:1-16:0-16:1-18:0)	C73 H138 O17 P2	1365.97	16.244	No results	Invalid mass	2.13644e+06	5.47527e+06	3.66356e+06	6.27732e+06	2.58872e+07	3.20504e+07	2.86455e+07	2.72151e+07	0.154243	-2.69672	0.00327698	1	1.31438	down	cardiolipin(CL)
ADPRM	2.34	1.03	3.16	1.24	93	42	-1.18386					CL (16:1-18:0-16:2-18:0)	C77 H144 O17 P2	1420.02	16.564	No results	Invalid mass	6.87978e+07	1.2732e+08	8.94331e+07	1.37745e+08	2.6706e+08	2.47622e+08	2.51827e+08	2.70111e+08	0.408342	-1.29215	0.00956662	1	1.26607	down	cardiolipin(CL)
AGPAT1	57.5	27.63	77.78	33.36	3906	1868	-1.05733					CL (16:0-18:3-16:2-18:0)	C77 H140 O17 P2	1415.98	16.053	No results	Invalid mass	1.85139e+08	2.74508e+08	2.50954e+08	3.21374e+08	4.21477e+08	4.33854e+08	4.80409e+08	4.91321e+08	0.564828	-0.824117	0.010833	1	1.22797	down	cardiolipin(CL)
PNPLA6	81.62	34.07	110.42	41.14	11189	4700	-1.26042					CL (14:0-20:3-16:2-18:1)	C77 H138 O17 P2	1413.97	15.767	No results	Invalid mass	2.52412e+07	3.19403e+07	3.53866e+07	4.74139e+07	5.59057e+07	5.79849e+07	6.60814e+07	5.9215e+07	0.585241	-0.772898	0.0195396	1	1.18369	down	cardiolipin(CL)
GPD1L	2.51	0.3	3.39	0.36	306	37	-3.06465					CL (16:1-18:1-16:2-18:0)	C77 H142 O17 P2	1418	16.156	No results	Invalid mass	2.29635e+08	3.97973e+08	3.04091e+08	4.0755e+08	3.88677e+08	6.93303e+08	5.27323e+08	6.23398e+08	0.599834	-0.737366	0.031853	0.875	1.03533	down	cardiolipin(CL)
LPCAT1	25.93	1.47	35.07	1.77	3113	180	-4.14073					PG (18:2/22:5)	C46 H77 O10 P	820.527	9.075	Partial match	Full match	1.307e+07	1.01812e+07	1.23285e+07	1.22945e+07	2.45082e+06	2.07682e+06	2.20162e+06	2.66579e+06	5.09568	2.34927	7.74112e-07	1	1.3605	up	Phosphatidylglycerol(PG)
												1-hexadecanoyl-2-octadecanoyl-sn-glycero-3-phospho-(1'-sn-glycerol)	C40 H79 O10 P	750.539	11.867	Full match	No results	3.11061e+09	3.19576e+09	3.18499e+09	3.38112e+09	1.93866e+09	2.1032e+09	2.049e+09	2.11151e+09	1.56936	0.650176	2.90258e-06	1	1.35605	up	Phosphatidylglycerol(PG)
												LPG 18:2	C24 H45 O9 P	508.28	2.112	Partial match	Full match	1.90661e+06	2.00681e+06	2.23764e+06	2.59393e+06	855368	661683	764498	716144	2.91724	1.5446	2.54204e-05	1	1.34333	up	Phosphatidylglycerol(PG)
												PG (20:3/22:6)	C48 H77 O10 P	844.527	9.083	Partial match	Full match	4.77051e+07	3.94516e+07	3.35304e+07	4.3841e+07	4.81619e+06	4.7885e+06	5.06879e+06	4.71364e+06	8.48647	3.08516	5.7514e-05	1	1.3644	up	Phosphatidylglycerol(PG)
												PG (18:3/22:6)	C46 H73 O10 P	816.495	8.317	Partial match	Full match	1.49767e+07	9.54458e+06	1.22332e+07	1.18056e+07	3.97294e+06	3.03896e+06	4.2521e+06	2.98806e+06	3.40723	1.7686	7.90351e-05	1	1.32625	up	Phosphatidylglycerol(PG)
												PG (22:6/22:6)	C50 H75 O10 P	866.511	8.521	Partial match	Full match	4.17936e+08	5.64115e+08	5.38685e+08	3.65553e+08	1.06541e+08	9.41829e+07	1.05174e+08	1.2446e+08	4.38306	2.13194	9.20584e-05	1	1.34392	up	Phosphatidylglycerol(PG)
												PG (22:5/22:6)	C50 H77 O10 P	868.527	8.775	No results	Full match	1.29562e+08	9.91862e+07	1.12106e+08	1.21059e+08	2.83618e+07	2.03869e+07	3.4985e+07	2.91811e+07	4.09081	2.03239	0.000191506	1	1.33853	up	Phosphatidylglycerol(PG)
												PG (20:2/22:6)	C48 H79 O10 P	846.542	9.697	Partial match	Full match	1.17502e+07	1.07911e+07	1.06846e+07	9.27246e+06	4.85366e+06	4.834e+06	4.65216e+06	3.49661e+06	2.38267	1.25258	0.000221291	1	1.3257	up	Phosphatidylglycerol(PG)
												PG (20:5/22:6)	C48 H73 O10 P	840.496	8.176	Partial match	Full match	3.86622e+07	4.07372e+07	2.89331e+07	1.61565e+07	1.81537e+06	1.47097e+06	1.35036e+06	1.3354e+06	20.8451	4.38164	0.000306542	1	1.34727	up	Phosphatidylglycerol(PG)
												PG (22:4/22:6)	C50 H79 O10 P	870.542	9.35	Partial match	Full match	1.66409e+07	1.34089e+07	1.50169e+07	9.62014e+06	4.9601e+06	3.03408e+06	4.70417e+06	3.34047e+06	3.40966	1.76963	0.000364964	1	1.29688	up	Phosphatidylglycerol(PG)
												LPG 18:1	C24 H47 O9 P	510.296	2.895	Partial match	Full match	2.76505e+07	3.50209e+07	4.12804e+07	4.20341e+07	1.19745e+07	1.26669e+07	1.53554e+07	1.38339e+07	2.71194	1.43933	0.000406463	1	1.32078	up	Phosphatidylglycerol(PG)
												PG (16:1/16:2)	C38 H69 O10 P	716.462	9.874	Partial match	Full match	6.66706e+06	4.44679e+06	4.506e+06	4.25016e+06	2.26295e+06	2.0194e+06	2.30183e+06	2.61767e+06	2.15935	1.1106	0.00205055	1	1.28089	up	Phosphatidylglycerol(PG)
												PG (17:1/22:6)	C45 H75 O10 P	806.511	9.044	Partial match	Full match	8.9177e+06	5.86551e+06	8.27912e+06	1.02158e+07	3.09978e+06	4.5924e+06	4.27816e+06	3.96883e+06	2.08782	1.062	0.00325213	1	1.22924	up	Phosphatidylglycerol(PG)
												LPG 22:5	C28 H47 O9 P	558.296	2.038	No results	Full match	3.84958e+06	2.55341e+06	3.06833e+06	2.64903e+06	2.07703e+06	1.81552e+06	1.82421e+06	1.63735e+06	1.64811	0.72081	0.00709137	1	1.21352	up	Phosphatidylglycerol(PG)
												OxPG (16:0-18:0+1O(1Cyc))	C40 H77 O11 P	764.521	8.331	No results	Full match	8.2848e+06	6.97657e+06	1.0343e+07	6.41066e+06	4.76689e+06	3.41942e+06	5.55121e+06	3.3064e+06	1.87839	0.909494	0.00886598	1	1.15745	up	Phosphatidylglycerol(PG)
												PG (18:0/22:6)	C46 H79 O10 P	822.542	11.152	Partial match	Full match	1.33582e+08	1.41031e+08	1.32438e+08	1.48849e+08	45999488	4.07673e+07	6.20523e+07	9.42885e+07	2.28664	1.19323	0.0169483	1	1.2128	up	Phosphatidylglycerol(PG)
												PG (16:1/22:6)	C44 H73 O10 P	792.496	8.692	Partial match	Full match	2.50705e+07	2.19191e+07	2.25713e+07	1.56683e+07	1.32184e+07	1.36445e+07	1.3802e+07	1.27206e+07	1.59649	0.674899	0.0192347	1	1.19632	up	Phosphatidylglycerol(PG)
												PG (18:0/20:4)	C44 H79 O10 P	798.541	11.536	Partial match	Full match	3.01237e+07	3.41517e+07	2.96013e+07	3.27075e+07	2.17773e+07	2.35986e+07	2.50338e+07	1.34726e+07	1.50907	0.59366	0.0498292	1	1.06376	up	Phosphatidylglycerol(PG)
												PG(18:3(6Z,9Z,12Z)/22:6(4Z,7Z,10Z,13Z,16Z,19Z))	C46 H73 O10 P	816.495	9.129	Full match	No results	5.1139e+06	2.87503e+06	2.92053e+06	3.58302e+06	799666	1.13405e+06	1.1022e+06	950164	3.63578	1.86226	0.000497193	1	1.31736	up	Phosphatidylglycerol(PG)
												1-oleoyl-2-lauroyl-sn-glycero-3-phospho-(1'-sn-glycerol)	C36 H69 O10 P	692.462	9.103	Full match	No results	1.00376e+07	9.25406e+06	1.10434e+07	1.04727e+07	6.80906e+06	6.0291e+06	8.16727e+06	5.50623e+06	1.53924	0.622217	0.0085098	1	1.22172	up	Phosphatidylglycerol(PG)
												1-stearoyl-2-arachidonoyl-sn-glycero-3-phospho-(1'-sn-glycerol)	C44 H79 O10 P	798.539	11.851	Full match	No results	5.25786e+07	4.38298e+07	1.75067e+07	4.13546e+07	1.4313e+07	9.85833e+06	8.78884e+06	9.50304e+06	3.65658	1.87049	0.00915338	1	1.21508	up	Phosphatidylglycerol(PG)
												PS (22:0/22:6)	C50 H86 N O10 P	891.596	13.599	Partial match	Full match	2.04766e+06	2.21683e+06	1.94492e+06	2.24228e+06	7.28489e+06	7.64218e+06	7.22119e+06	8.17146e+06	0.278752	-1.84294	1.5987e-07	1	1.36491	down	Phosphatidylserine(PS)
												PS (18:1/24:1)	C48 H90 N O10 P	871.632	14.393	Partial match	Full match	3.4132e+07	5.42514e+07	4.15308e+07	4.5478e+07	1.03312e+08	1.7241e+08	1.61648e+08	1.58554e+08	0.29432	-1.76454	0.000238741	1	1.31035	down	Phosphatidylserine(PS)
												LPS 24:1	C30 H58 N O9 P	607.386	7.935	Partial match	Full match	1.49124e+06	976062	1.1087e+06	997658	3.14746e+06	2.64063e+06	2.44825e+06	3.85472e+06	0.378268	-1.40252	0.000454023	1	1.29243	down	Phosphatidylserine(PS)
												PS (16:0/16:1)	C38 H72 N O10 P	733.491	10.164	Partial match	Full match	1.44697e+08	1.23863e+08	1.48047e+08	1.24031e+08	2.30197e+08	3.09882e+08	3.30325e+08	3.22449e+08	0.453232	-1.14168	0.000570484	1	1.31164	down	Phosphatidylserine(PS)
												1-oleoyl-2-linoleoyl-sn-glycero-3-phospho-L-serine	C42 H76 N O10 P	785.519	12.306	Full match	No results	7.50285e+07	6.42423e+07	6.9902e+07	7.00201e+07	1.2174e+08	1.22409e+08	9.73127e+07	1.17989e+08	0.607666	-0.718649	0.000627136	1	1.30808	down	Phosphatidylserine(PS)
												PS (14:0/16:0)	C36 H70 N O10 P	707.475	10.033	Partial match	Full match	3.41882e+06	3.64532e+06	4.11587e+06	2.39896e+06	9.79478e+06	8.93936e+06	1.08625e+07	1.1513e+07	0.330311	-1.5981	0.000664804	1	1.31907	down	Phosphatidylserine(PS)
												OxPS (16:0-18:0+1O(1Cyc))	C40 H76 N O11 P	777.516	8.53	No results	Full match	421455	636139	685435	379642	2.00907e+06	2.2277e+06	2.54466e+06	2.62167e+06	0.225742	-2.14726	0.000666658	1	1.32643	down	Phosphatidylserine(PS)
												PS (16:0/16:0)	C38 H74 N O10 P	735.507	11.165	Partial match	Full match	2.1415e+06	3.48439e+06	3.64587e+06	2.95722e+06	7.97821e+06	6.6084e+06	1.06041e+07	7.64717e+06	0.372404	-1.42506	0.000812971	1	1.2785	down	Phosphatidylserine(PS)
												LPS 22:0	C28 H56 N O9 P	581.37	8.025	Partial match	Full match	4.94674e+06	3.86438e+06	4.98079e+06	4.46419e+06	6.73432e+06	6.46859e+06	7.14927e+06	7.52372e+06	0.654906	-0.61064	0.00186147	1	1.27828	down	Phosphatidylserine(PS)
												1-heptadecanoyl-2-arachidonoyl-sn-glycero-3-phosphoserine	C43 H76 N O10 P	797.52	11.76	Full match	No results	6.5297e+06	6.07659e+06	6.19835e+06	7.1242e+06	9.52493e+06	8.98006e+06	9.55076e+06	1.20997e+07	0.645711	-0.63104	0.00288742	1	1.26115	down	Phosphatidylserine(PS)
												PS (24:0/18:1)	C48 H92 N O10 P	873.647	15.219	Partial match	Full match	2.2868e+07	4.6018e+07	2.54048e+07	3.5614e+07	9.35546e+07	1.13718e+08	1.07665e+08	8.93982e+07	0.321279	-1.6381	0.00295349	1	1.29135	down	Phosphatidylserine(PS)
												OxPS (18:0-18:0+1O(1Cyc))	C42 H80 N O11 P	805.549	9.528	No results	Full match	6.86813e+06	3.13814e+06	4.72411e+06	6.38087e+06	1.7523e+07	2.09582e+07	9.04616e+06	1.75839e+07	0.324234	-1.62489	0.00469639	1	1.19609	down	Phosphatidylserine(PS)
												PS (22:0/18:2)	C46 H86 N O10 P	843.6	13.967	Partial match	Full match	1.17864e+07	1.5742e+07	1.33339e+07	1.34046e+07	2.08483e+07	2.62898e+07	2.60914e+07	1.79247e+07	0.595332	-0.748235	0.00538403	1	1.21193	down	Phosphatidylserine(PS)
												PS (24:0/18:2)	C48 H90 N O10 P	871.632	14.768	Partial match	Full match	1.26434e+06	2.24702e+06	810513	1.72014e+06	6.17812e+06	5.33149e+06	6.21359e+06	5.91123e+06	0.255644	-1.96779	0.00645973	1	1.28092	down	Phosphatidylserine(PS)
												OxPS (18:1-18:0+1O)	C42 H80 N O11 P	805.546	9.072	No results	Full match	567907	516698	170969	692371	3.63059e+06	3.62111e+06	3.28048e+06	3.60211e+06	0.137817	-2.85917	0.00665286	1	1.28567	down	Phosphatidylserine(PS)
												PS (23:0/18:1)	C47 H90 N O10 P	859.631	14.913	Partial match	Full match	4.34299e+06	8.64162e+06	2.92244e+06	7.37413e+06	2.50466e+07	2.34172e+07	2.43222e+07	2.11883e+07	0.24774	-2.0131	0.00866085	1	1.26554	down	Phosphatidylserine(PS)
												PS (22:0/18:1)	C46 H88 N O10 P	845.616	14.539	Partial match	Full match	1.58498e+08	2.74491e+08	1.82596e+08	2.31982e+08	3.61313e+08	4.08357e+08	3.95184e+08	3.6991e+08	0.552246	-0.856616	0.0127884	1	1.22677	down	Phosphatidylserine(PS)
												PS (18:1/24:2)	C48 H88 N O10 P	869.615	13.609	Partial match	Full match	1.65315e+07	2.1426e+07	1.79395e+07	1.8607e+07	2.58181e+07	2.27088e+07	3.56732e+07	3.34499e+07	0.633268	-0.659112	0.0169971	1	1.1436	down	Phosphatidylserine(PS)
												1-arachidonoyl-sn-glycero-3-phospho-L-serine	C26 H44 N O9 P	545.274	1.268	Full match	No results	953599	1.02825e+06	1.0672e+06	1.35242e+06	1.1876e+07	8.9936e+06	8.67161e+06	9.86185e+06	0.111704	-3.16225	7.40769e-07	1	1.36643	down	Phosphatidylserine(PS)
												PS (21:1/21:1)	C48 H90 N O10 P	871.631	14.366	Partial match	Full match	2.84514e+07	3.16555e+07	2.96426e+07	3.81061e+07	1.4092e+08	1.2795e+08	1.48314e+08	1.33343e+08	0.232242	-2.1063	1.60414e-05	1	1.36562	down	Phosphatidylserine(PS)
												PS (22:3/22:3)	C50 H86 N O10 P	891.598	13.583	Partial match	Full match	2.25757e+06	3.25324e+06	2.18597e+06	2.52581e+06	1.06393e+07	1.09503e+07	8.91965e+06	8.48209e+06	0.262176	-1.93139	3.96164e-05	1	1.34864	down	Phosphatidylserine(PS)
												PS (20:0/21:2)	C47 H88 N O10 P	857.614	13.972	Partial match	Full match	9.14595e+06	1.04075e+07	1.00033e+07	8.47639e+06	2.67362e+07	2.63574e+07	2.50414e+07	2.49589e+07	0.368918	-1.43863	4.59077e-05	1	1.36552	down	Phosphatidylserine(PS)
												PS (20:0/20:1)	C46 H88 N O10 P	845.615	14.512	Partial match	Full match	8.5737e+07	1.33159e+08	1.02185e+08	1.19735e+08	2.75078e+08	2.98072e+08	2.81548e+08	2.43955e+08	0.401234	-1.31749	0.000803644	1	1.32553	down	Phosphatidylserine(PS)
												PS (20:0/21:1)	C47 H90 N O10 P	859.631	14.896	Partial match	Full match	1.02109e+07	1.35244e+07	1.34217e+07	1.39381e+07	2.6683e+07	2.75627e+07	2.76806e+07	2.50392e+07	0.477678	-1.06589	0.00100764	1	1.33446	down	Phosphatidylserine(PS)
												PS (21:0/21:1)	C48 H92 N O10 P	873.648	15.194	Partial match	Full match	8.83828e+06	1.83946e+07	1.39094e+07	1.5671e+07	7.17118e+07	7.18772e+07	7.09175e+07	6.31863e+07	0.20459	-2.28919	0.00149024	1	1.33701	down	Phosphatidylserine(PS)
												PS (21:1/21:2)	C48 H88 N O10 P	869.615	13.591	Partial match	Full match	1.05629e+07	1.30998e+07	1.14303e+07	1.05122e+07	3.04661e+07	2.97861e+07	1.87161e+07	2.85127e+07	0.42431	-1.23681	0.00229228	1	1.2914	down	Phosphatidylserine(PS)
												PS(16:1(9Z)/18:1(9Z))	C40 H74 N O10 P	759.505	8.231	Full match	No results	8.41231e+06	7.91236e+06	1.30935e+07	6.65566e+06	2.33107e+07	1.87877e+07	2.35786e+07	1.61536e+07	0.440835	-1.18169	0.00420954	1	1.23185	down	Phosphatidylserine(PS)
												PS (15:0/17:1)	C38 H72 N O10 P	711.508	10.144	No results	Invalid mass	1.46957e+08	1.10889e+08	8.62128e+07	1.08672e+08	2.12808e+08	2.26202e+08	2.41531e+08	2.2166e+08	0.501807	-0.994796	0.00579805	1	1.28164	down	Phosphatidylserine(PS)
												PS (17:0/17:0)	C40 H78 N O10 P	763.527	11.265	No results	Invalid mass	3.3713e+07	4.81012e+07	5.9744e+07	5.2529e+07	8.19378e+07	8.28659e+07	8.4528e+07	8.92445e+07	0.573246	-0.802775	0.0168817	1	1.21749	down	Phosphatidylserine(PS)
												PE (16:0/16:0)	C37 H74 N O8 P	691.516	12.24	Partial match	Full match	5.86933e+07	7.61543e+07	6.7884e+07	7.75547e+07	2.27076e+08	2.35679e+08	2.43667e+08	2.13929e+08	0.304542	-1.71528	5.88932e-05	1	1.35586	down	PE

## Sheet: Figure 1K
Name	Formula	Molecular Weight	RT [min]	lipidmaps_Results	lipidblast_Results	neg_hua1	neg_hua2	neg_hua3	neg_hua4	neg_nc1	neg_nc2	neg_nc3	neg_nc4	FC	log2FC	Pvalue	ROC	VIP	Lipid Subclass
1-oleoyl-2-linoleoyl-sn-glycero-3-phospho-L-serine	C42 H76 N O10 P	785.519	12.306	Full match	No results	7.50285e+07	6.42423e+07	6.9902e+07	7.00201e+07	1.2174e+08	1.22409e+08	9.73127e+07	1.17989e+08	0.607666	-0.718649	0.000627136	1	1.30808	PS
2-Hydroxypropyl stearate	C21 H42 O3	342.314	7.597	Full match	No results	238160	203100	222412	266822	337076	204691	215303	328962	0.856783	-0.222998	0.411536	0.625	0.482849	-
Cholesterol glucuronide	C33 H54 O7	562.387	7.453	Full match	No results	2.19243e+06	1.87872e+06	2.41716e+06	1.57803e+06	1.80945e+06	1.68679e+06	1.77432e+06	1.90607e+06	1.12397	0.168608	0.347249	0.6875	0.567017	-
PS (18:1/20:5)	C44 H74 N O10 P	807.506	9.661	Partial match	Full match	8.92676e+07	6.73175e+07	1.29503e+08	1.1089e+08	2.51715e+07	2.4178e+07	2.47441e+07	2.75629e+07	3.90509	1.96536	0.0019563	1	1.32385	PS
1,2-Dioctanoyl PC	C24 H48 N O8 P	509.313	4.854	Full match	No results	1.84425e+06	1.56367e+06	1.99399e+06	1.45512e+06	2.155e+06	2.04901e+06	1.84855e+06	2.22975e+06	0.827914	-0.272447	0.0700454	0.9375	0.949753	-
SM (d14:0/21:0)	C40 H83 N2 O6 P	764.605	11.814	No results	Invalid mass	1.03623e+08	1.0374e+08	1.29419e+08	1.20762e+08	4.86252e+07	4.73111e+07	4.99099e+07	4.80744e+07	2.35943	1.23844	0.000417035	1	1.35187	SM
13Z,16Z-docosadienoic acid	C22 H40 O2	336.303	8.52	Full match	No results	738602	589640	456761	538234	1.54087e+06	1.74332e+06	2.09935e+06	1.25488e+06	0.349969	-1.5147	0.000399297	1	1.29514	-
PA (16:0/22:6)	C41 H69 O8 P	720.474	10.009	Partial match	Full match	807736	777175	435285	295585	1.29285e+06	1.62713e+06	2.08926e+06	2.27259e+06	0.318022	-1.6528	0.00874235	1	1.19711	PA
SM (d20:3/21:0)	C46 H89 N2 O6 P	796.647	12.765	No results	Full match	7.5181e+07	7.59885e+07	6.85958e+07	7.75947e+07	1.13199e+08	9.55257e+07	1.18355e+08	1.09287e+08	0.681446	-0.553328	0.000955782	1	1.29523	SM
N-Palmitoyl-L-tyrosine	C25 H41 N O4	419.303	3.607	Full match	No results	1.88954e+06	1.49638e+06	2.23782e+06	1.36072e+06	874282	1.1601e+06	1.2047e+06	1.33966e+06	1.52541	0.609197	0.0300465	1	1.04257	-
(2R)-1-(D-Lysyloxy)-3-(palmitoyloxy)-2-propanyl 10-methyloctadecanoate	C44 H86 N2 O6	738.651	15.564	Full match	No results	1.59395e+06	1.96913e+06	1.26141e+06	1.54059e+06	1.31072e+06	1.56048e+06	1.7826e+06	1.75014e+06	0.993931	-0.0087828	0.925459	0.5625	0.0978314	-
chrysogeside B	C41 H75 N O9	725.543	12.324	Full match	No results	1.14627e+06	531831	2.19859e+06	579438	1.00098e+06	2.02835e+06	1.16073e+06	2.11529e+06	0.706722	-0.500786	0.28103	0.6875	0.616708	-
3,3'-(3-Methyl-2,5-furandiyl)dipropanoic acid	C11 H14 O5	226.084	1.051	Full match	No results	2.2086e+06	1.11902e+06	1.58292e+06	2.08318e+06	1.72538e+06	1.23526e+06	1.76455e+06	1.75018e+06	1.08005	0.111099	0.776845	0.5625	0.209761	-
12-oxo Phytodienoic Acid	C18 H28 O3	292.204	1.857	Full match	No results	1.18197e+06	800681	1.00032e+06	1.10849e+06	1.79136e+06	1.40169e+06	1.81881e+06	2.1895e+06	0.568153	-0.815649	0.00413427	1	1.20575	-
1,2-di-(9Z,12Z-octadecadienoyl)-3-(beta-D-galactosyl)-sn-glycerol	C45 H78 O10	778.557	11.316	Full match	No results	9.98316e+07	7.33902e+07	8.16843e+07	7.11874e+07	1.16623e+08	1.16365e+08	1.00551e+08	1.09989e+08	0.735228	-0.443736	0.0183787	1	1.14936	-
PG (22:5/22:6)	C50 H77 O10 P	868.527	8.775	No results	Full match	1.29562e+08	9.91862e+07	1.12106e+08	1.21059e+08	2.83618e+07	2.03869e+07	3.4985e+07	2.91811e+07	4.09081	2.03239	0.000191506	1	1.33853	PG
PI (17:0/20:3)	C46 H83 O13 P	874.558	11.672	Partial match	Full match	8.33083e+07	1.10585e+08	9.91952e+07	9.09397e+07	8.62361e+07	9.10127e+07	8.45426e+07	8.53763e+07	1.10618	0.14558	0.212751	0.6875	0.735079	PI
PE (16:1/22:6)	C43 H72 N O8 P	761.5	9.83	Partial match	Full match	9.51156e+07	1.10503e+08	7.76644e+07	1.02104e+08	1.01418e+08	9.71194e+07	1.07819e+08	9.44251e+07	0.96159	-0.0565058	0.599303	0.5	0.327849	PE
3,16,17-Trihydroxyestra-1(10),2,4-trien-6-one	C18 H22 O4	302.153	1.081	Full match	No results	1.81873e+06	1.2086e+06	2.07638e+06	1.83288e+06	1.56417e+06	1.19878e+06	1.50255e+06	1.74864e+06	1.15338	0.205867	0.392093	0.8125	0.504185	-
PC (18:2/22:6)	C48 H80 N O8 P	875.568	9.769	No results	Invalid mass	4.29691e+07	1.1006e+08	1.10167e+08	7.32347e+07	2.30045e+06	3.14389e+07	2.78806e+07	3.23528e+07	3.58008	1.83999	0.0857117	1	0.944622	PC
PC (16:1/18:3)	C42 H76 N O8 P	799.538	9.429	No match	Invalid mass	8.33037e+07	9.94342e+07	1.2435e+08	9.49737e+07	3.10448e+07	3.03537e+07	2.97013e+07	2.99803e+07	3.32062	1.73145	0.00066272	1	1.34986	PC
Soyacerebroside I	C40 H75 N O9	713.544	9.678	Full match	No results	1.54368e+06	1.30162e+06	1.67649e+06	1.95866e+06	1.02467e+06	1.11385e+06	1.22085e+06	1.24395e+06	1.40778	0.493422	0.0207579	1	1.11963	-
alpha,alpha'-Diethyl-4,4'-bis(2-propynyloxy)stilbene	C24 H24 O2	344.178	1.779	Full match	No results	748225	754209	1.25092e+06	763927	1.40371e+06	1.44098e+06	1.86823e+06	1.75046e+06	0.544185	-0.87783	0.00853324	1	1.19333	-
MGDG (16:0/20:5)	C45 H76 O10	836.578	10.755	No match	Invalid mass	1.15371e+08	1.08969e+08	1.04864e+08	1.09697e+08	6.35655e+07	7.52413e+07	7.02725e+07	6.53066e+07	1.59958	0.677691	0.000201851	1	1.33728	MGDG
1,2-di[(4Z,7Z,10Z,13Z,16Z,19Z)-docosahexaenoyl]-sn-glycero-3-phosphate	C47 H69 O8 P	792.472	9.472	Full match	No results	2.03964e+06	955877	1.53463e+06	1.92502e+06	1.02938e+06	778196	1.05107e+06	630483	1.85008	0.88759	0.0338798	0.875	1.03613	PA
1-heptadecanoyl-sn-glycero-3-phosphoserine	C23 H46 N O9 P	511.292	3.102	Full match	No results	1.94583e+06	1.70709e+06	1.98574e+06	1.34343e+06	977950	702567	1.01749e+06	843030	1.97176	0.979487	0.00152635	1	1.25199	PS
Taurochenodeoxycholic acid	C26 H45 N O6 S	499.298	1.189	Full match	No results	1.42961e+06	1.31937e+06	1.95809e+06	1.675e+06	418541	876470	534047	521645	2.71496	1.44093	0.00273481	1	1.25977	-
Nisinic acid	C24 H36 O2	356.272	6.01	Full match	No results	1.91616e+06	1.17927e+06	1.67183e+06	1.35032e+06	1.49822e+06	1.5831e+06	1.67097e+06	1.62872e+06	0.958718	-0.0608216	0.629111	0.5	0.334944	-
(3beta)-25-Hydroxycholest-5-en-3-yl hydrogen sulfate	C27 H46 O5 S	482.307	1.862	Full match	No results	1.01723e+06	1.04276e+06	842310	734182	1.02795e+06	1.3357e+06	1.57311e+06	1.93413e+06	0.619409	-0.691036	0.0319633	0.9375	1.05336	-
N-[(2S,3R,4E,6R)-1,3,6-Trihydroxy-4-octadecen-2-yl]tricosanamide	C41 H81 N O4	651.618	14.845	Full match	No results	1.53988e+06	1.69544e+06	1.61348e+06	1.55683e+06	1.22501e+06	854392	1.10185e+06	834909	1.59496	0.673524	0.012546	1	1.2272	-
Androstenedione	C19 H26 O2	286.194	1.808	Full match	No results	2.02971e+06	1.42255e+06	1.81112e+06	1.73359e+06	1.61755e+06	1.44229e+06	1.58492e+06	1.7538e+06	1.09352	0.128983	0.369496	0.6875	0.536872	-
CL (14:0-16:1-16:1-18:1)	C73 H136 O17 P2	1346.92	15.972	No results	Full match	3.70066e+07	6.28318e+07	4.44533e+07	6.1095e+07	1.04326e+08	1.09076e+08	1.12002e+08	9.53099e+07	0.488186	-1.0345	0.0077807	1	1.25485	CL
PG (16:0/17:1)	C39 H75 O10 P	734.51	10.83	Partial match	Full match	7.82006e+07	8.94608e+07	9.17309e+07	9.6674e+07	9.97509e+07	1.1287e+08	1.11487e+08	1.01362e+08	0.836878	-0.25691	0.0203803	1	1.09509	PG
MFCD00209700	C27 H39 D7 O	393.398	15.204	Full match	No results	755926	1.62567e+06	797101	1.49895e+06	1.32883e+06	1.71874e+06	1.75661e+06	1.31549e+06	0.764362	-0.387672	0.217295	0.75	0.71806	-
PE (16:0e/16:1)	C37 H74 N O7 P	675.521	10.546	Partial match	Full match	1.55691e+06	1.4061e+06	1.08594e+06	1.02508e+06	1e+06	1.44696e+06	1.22597e+06	1.2955e+06	1.02126	0.0303432	0.912001	0.4375	0.0645591	PE
PE (16:1/20:5)	C41 H70 N O8 P	735.485	9.401	Partial match	Full match	8.54878e+07	8.63899e+07	7.83959e+07	8.61013e+07	9.86702e+07	1.0582e+08	1.11326e+08	9.98271e+07	0.809288	-0.305274	0.00127468	1	1.26238	PE
N-[(2S,3R,4E)-1,3-Dihydroxy-4-octadecen-2-yl]-26-hydroxyhexacosanamide	C44 H87 N O4	693.664	15.986	Full match	No results	810200	817032	1.12176e+06	1.18371e+06	995360	957714	1.74575e+06	1.14444e+06	0.811993	-0.30046	0.304138	0.6875	0.575646	-
PE (18:0/22:6)	C45 H78 N O8 P	791.548	12.156	Partial match	Full match	9.99875e+08	1.45724e+09	1.16401e+09	1.44958e+09	2.11507e+09	2.49022e+09	2.21942e+09	2.07906e+09	0.569502	-0.812228	0.00415105	1	1.26043	PE
9-(3-Methyl-5-pentyl-2-furyl)nonanoic acid	C19 H32 O3	308.236	2.105	Full match	No results	1.78676e+06	1.26876e+06	1.87459e+06	1.73177e+06	639794	619669	708099	713339	2.48494	1.31321	0.000747662	1	1.32611	-
GM3 d40:1; [M-H]-	C63 H116 N2 O21	1236.81	13.324	Partial match	Full match	1.07554e+08	1.05586e+08	1.12223e+08	1.01615e+08	7.27574e+07	7.06971e+07	7.69699e+07	7.74902e+07	1.43323	0.519266	2.23493e-05	1	1.34157	GM3
PC (18:0e/22:6)	C48 H86 N O7 P	865.621	12.676	No results	Invalid mass	1.09877e+08	7.51199e+07	6.4328e+07	1.15153e+08	8.67175e+07	7.38247e+07	9.06414e+07	7.53648e+07	1.11615	0.158533	0.611813	0.5625	0.302602	PC
N-[(2S,3R)-1,3-Dihydroxy-2-octadecanyl]tricosanamide	C41 H83 N O3	637.639	15.62	Full match	No results	1.30629e+06	1.60776e+06	1.31544e+06	1.27398e+06	419331	649107	659364	1.00977e+06	2.01034	1.00744	0.021159	1	1.16509	-
bacterioruberin	C50 H76 O4	740.576	13.506	Full match	No results	1.17177e+09	1.78497e+09	1.49971e+09	1.55112e+09	2.34975e+09	2336017729	2.21436e+09	1.96935e+09	0.677331	-0.562067	0.0128628	1	1.1794	-
Erythromycin ethylsuccinate	C43 H75 N O16	861.509	9.054	Full match	No results	2.01425e+06	1.27992e+06	1.37703e+06	1.36967e+06	798095	1.00026e+06	720117	798354	1.82128	0.864956	0.00446737	1	1.21777	-
1-lauroyl-sn-glycero-3-phosphocholine	C20 H42 N O7 P	439.27	2.433	Full match	No results	1.71592e+06	1.31534e+06	1.7967e+06	1.39857e+06	1.06952e+06	994951	847474	811829	1.6721	0.741661	0.00237063	1	1.23527	PC
C18 Globotriaosylceramide (d18:1/18:0)	C54 H101 N O18	1051.7	11.723	Full match	No results	9.82283e+07	1.04483e+08	1.06557e+08	1.13218e+08	7.90793e+07	8.31268e+07	8.39273e+07	7.75285e+07	1.30533	0.384417	0.000538814	1	1.30432	-
1-Palmitoyl-2-linoleoyl-sn-glycero-phosphatidylcholine	C42 H81 N O8 P	758.567	12.903	Full match	No results	5.65695e+07	8.27365e+07	7.07576e+07	7.73104e+07	1.07151e+08	1.15364e+08	1.05324e+08	1.01427e+08	0.669453	-0.578945	0.0116648	1	1.2169	-
19-Hydroxynonadecanoic acid	C19 H38 O3	314.282	7.355	Full match	No results	1.86913e+06	1.21797e+06	1.76253e+06	1.24804e+06	1.02503e+06	828955	1.03336e+06	1.54043e+06	1.37714	0.461676	0.105684	0.875	0.849092	-
(11alpha)-3,26-Dioxo-22,26-epoxycholest-4-en-11-yl acetate	C29 H42 O5	470.305	8.814	Full match	No results	719443	612760	682337	577575	1.4337e+06	1.53401e+06	1.54597e+06	1.77248e+06	0.412352	-1.27805	1.25908e-05	1	1.34749	-
CL (18:0-18:1-18:1-20:4)	C83 H150 O17 P2	1481.03	16.83	Partial match	Full match	2.79342e+07	5.34732e+07	3.41083e+07	5.61755e+07	8.05783e+07	1.14729e+08	8.8047e+07	6.58559e+06	0.592162	-0.755937	0.83287	0.75	0.148155	CL
SM (d14:2/26:0)	C45 H89 N2 O6 P	830.653	13.168	No results	Invalid mass	2.06385e+09	2.23425e+09	2.01648e+09	2.15371e+09	2.03946e+09	2.06601e+09	2.09733e+09	1963542501	1.03698	0.0523826	0.23831	0.6875	0.670911	SM
PI (19:1/20:4)	C48 H83 O13 P	898.558	10.777	Partial match	Full match	1.00573e+08	1.03448e+08	8.79641e+07	7.93259e+07	7.67849e+07	9.08195e+07	9.57925e+07	8.99447e+07	1.05086	0.0715651	0.56754	0.625	0.329521	PI
OxPC (18:0-20:4+1O)	C46 H84 N O9 P	871.597	8.447	No results	Invalid mass	1.63364e+06	1.11782e+06	1.70707e+06	969909	682923	709737	1.17046e+06	556043	1.74035	0.799376	0.0370964	0.875	1.01236	PC
PC (18:0e/22:5)	C48 H88 N O7 P	867.637	13.065	No results	Invalid mass	9.12627e+07	1.02988e+08	9.14718e+07	1.0515e+08	8.58912e+07	8.72798e+07	8.28e+07	8.28558e+07	1.1536	0.206148	0.0274726	1	1.12937	PC
SM (d14:3/29:0)	C48 H93 N2 O6 P	870.687	13.71	No results	Invalid mass	1.40108e+06	1.25868e+06	1.68583e+06	1.10053e+06	1.38263e+06	1.47764e+06	1.2647e+06	1.07576e+06	1.04718	0.0665145	0.73208	0.5625	0.205857	SM
PS (24:0/18:1)	C48 H92 N O10 P	873.647	15.219	Partial match	Full match	2.2868e+07	4.6018e+07	2.54048e+07	3.5614e+07	9.35546e+07	1.13718e+08	1.07665e+08	8.93982e+07	0.321279	-1.6381	0.00295349	1	1.29135	PS
CL (16:0-22:6-18:1-18:1)	C83 H146 O17 P2	1477	16.633	Partial match	Full match	9.26069e+07	1.02808e+08	7.52866e+07	1.0589e+08	8.78668e+07	1.00742e+08	7.93136e+07	8.40167e+07	1.07005	0.0976756	0.524797	0.6875	0.387742	CL
Cer-NDS (d28:0/12:1)	C40 H79 N O3	621.607	14.469	Partial match	Full match	6.54518e+07	1.02576e+08	7.60398e+07	6.18734e+07	3.19375e+07	3.87949e+07	3.9752e+07	3.02847e+07	2.17335	1.11992	0.00229751	1	1.26209	Cer
PI (18:0/22:2)	C49 H91 O13 P	918.621	13.619	Partial match	Full match	1.74877e+07	2.30397e+07	2.01413e+07	2.18912e+07	1.0346e+08	9.74573e+07	1.06267e+08	9.58376e+07	0.204852	-2.28734	1.80332e-05	1	1.36295	PI
Trihydroxycoprostanic acid	C27 H46 O5	450.335	4.66	Full match	No results	1.07517e+06	1.10186e+06	1.15276e+06	897580	1.48249e+06	1.28569e+06	1.20121e+06	1.32465e+06	0.798516	-0.324608	0.0193291	1	1.09125	-
1-(1Z-hexadecenyl)-2-oleoyl-sn-glycero-3-phosphoethanolamine	C39 H76 N O7 P	701.537	11.061	Full match	No results	1.07109e+08	1.00582e+08	1.01965e+08	9.72402e+07	7.71906e+07	6.96009e+07	6.91377e+07	6.67063e+07	1.43965	0.525715	0.000168163	1	1.32894	PE
PA (18:0/18:2)	C39 H73 O8 P	700.505	11.648	Partial match	Full match	8.64696e+07	1.00362e+08	9.38569e+07	9.10398e+07	5.32137e+07	7.42993e+07	4.80873e+07	5.31882e+07	1.62477	0.700235	0.00967221	1	1.23067	PA
PE (19:0/20:4)	C44 H80 N O8 P	781.563	13.099	Partial match	Full match	5.90316e+07	1.00271e+08	6.68417e+07	8.59906e+07	7.56237e+07	6.60884e+07	7.57669e+07	6.93209e+07	1.08834	0.122127	0.633886	0.5625	0.322602	PE
PI (18:0/19:1)	C46 H87 O13 P	878.589	12.925	Partial match	Full match	3.21109e+07	5.1941e+07	3.75581e+07	4.46727e+07	1.02203e+08	1.09819e+08	1.02056e+08	1.04071e+08	0.397664	-1.33038	0.00245198	1	1.32073	PI
etnangien	C49 H76 O11	840.536	7.001	Full match	No results	1.39704e+06	764989	1.15949e+06	602408	1.42174e+06	1.20013e+06	1.32648e+06	722206	0.840143	-0.251294	0.456665	0.6875	0.43592	-
PI (18:0/18:0)	C45 H87 O13 P	866.589	13.457	Partial match	Full match	7.22196e+07	9.49039e+07	7.46853e+07	7.20632e+07	8.56699e+07	1.01148e+08	1.04014e+08	9.71673e+07	0.80895	-0.305878	0.0395361	0.9375	1.02368	PI
PG (18:1/20:3)	C44 H79 O10 P	798.541	10.872	Partial match	Full match	9.54175e+07	9.90481e+07	1.05159e+08	8.71407e+07	8.85945e+07	1.05576e+08	8.82074e+07	8.81748e+07	1.04375	0.0617815	0.491831	0.5625	0.393299	PG
UDP-GlcNAc	C17 H27 N3 O17 P2	607.082	0.918	Full match	No results	4.27073e+07	1.34706e+06	1.37124e+07	4.90771e+06	9.25681e+07	7.67032e+07	9.9102e+07	1.12948e+08	0.164361	-2.60506	0.0425053	1	1.11168	-
PS (18:0/18:2)	C42 H78 N O10 P	787.537	11.627	Partial match	Full match	2.2107e+09	2.10572e+09	1.55072e+09	2.10585e+09	1.23587e+09	1.43228e+09	1.34436e+09	9.84683e+08	1.59549	0.674004	0.00672699	1	1.17298	PS
HexCer-NDS (d24:0/12:1)	C42 H81 N O8	773.603	12.301	No match	Invalid mass	7.89218e+07	8.16319e+07	9.54922e+07	1.07593e+08	1.08594e+07	8.63975e+06	1.10279e+07	7.984e+06	9.44247	3.23916	9.62124e-07	1	1.36036	HexCer
3a,7a-Dihydroxy-5b-cholestan-26-oic acid	C27 H46 O4	434.34	7.31	Full match	No results	1.13382e+06	773353	1.21208e+06	781683	1.02108e+06	1.01184e+06	1.3389e+06	1.03853e+06	0.884496	-0.177072	0.365947	0.625	0.536126	-
PE (16:0/18:0)	C39 H78 N O8 P	719.549	13.458	Partial match	Full match	4.42547e+07	6.70209e+07	4.77719e+07	5.68037e+07	8.89487e+07	9.61166e+07	1.02628e+08	8.68942e+07	0.576237	-0.795266	0.0050326	1	1.25649	PE
Diuvaretin	C30 H28 O6	484.19	1.19	Full match	No results	212243	200421	171466	190405	178607	172938	158976	159964	1.15519	0.208127	0.0445149	0.875	1.00653	-
1-octadecanoyl-2-[(15Z)-tetracosenoyl]-sn-glycero-3-phosphocholine	C50 H98 N O8 P	871.707	14.729	Full match	No results	625389	1.16469e+06	902963	958754	874704	920531	990258	717183	1.04257	0.0601483	0.875184	0.5625	0.176711	PC
PEtOH (16:0-16:1)	C37 H71 O8 P	692.499	11.06	No match	Invalid mass	1.64234e+07	7.02743e+07	7.22695e+07	5.68507e+07	8.03885e+07	9.45703e+07	8.98238e+07	6.39205e+07	0.656574	-0.606971	0.213849	0.875	0.731773	PEtOH
N-Arachidonoyl-L-Alanine	C23 H37 N O3	375.278	3.56	Full match	No results	1.40473e+06	1.1686e+06	1.20207e+06	1.28693e+06	567963	496643	854429	615358	1.99745	0.99816	0.00537976	1	1.26191	-
certonardosterol H	C26 H44 O4	420.325	5.934	Full match	No results	576536	637317	599103	759245	1.22074e+06	1.16596e+06	1.0102e+06	1.09549e+06	0.572568	-0.80448	0.000487246	1	1.30449	-
Cer-NS (d18:2/22:1)	C40 H75 N O3	617.576	13.337	No results	Full match	8.21005e+07	9.68367e+07	8.03452e+07	8.79099e+07	4.16844e+07	4.37376e+07	4.58623e+07	4.11105e+07	2.01394	1.01002	3.62986e-05	1	1.35068	Cer
michosterol A	C31 H52 O7	536.373	8.035	Full match	No results	1.0394e+06	973851	1.2963e+06	951140	1.03439e+06	1.03062e+06	887385	858709	1.11797	0.160875	0.263293	0.75	0.624083	-
OxPE (18:0-18:2+2O )	C41 H78 N O10 P	775.536	7.517	Partial match	Full match	718919	506441	700877	463495	1.08195e+06	1.242e+06	1.06875e+06	1.09163e+06	0.532907	-0.908043	0.00724713	1	1.25341	PE
2-decaprenyl-6-methoxy-3-methyl-1,4-benzoquinone	C58 H88 O3	832.674	16.14	Full match	No results	572950	1.11806e+06	687504	1.19374e+06	191854	251673	183064	180292	4.42723	2.1464	0.0016638	1	1.3016	-
Cer-NS (d18:1/20:1)	C38 H73 N O3	591.56	13.174	Partial match	Full match	7.09638e+07	9.60543e+07	5.84634e+07	8.01072e+07	1.9791e+07	2.29252e+07	2.13871e+07	1.92282e+07	3.66715	1.87466	0.000400599	1	1.34058	Cer
Taxifolin	C15 H12 O7	304.058	0.975	Full match	No results	5.34315e+07	3.54706e+07	4.91674e+07	5.71348e+07	1.00515e+08	7.02722e+07	8.99191e+07	7.36231e+07	0.583869	-0.776283	0.0076845	1	1.17163	-
PG (14:0/16:0)	C36 H71 O10 P	694.48	10.178	Partial match	Full match	3.7921e+07	2.95669e+07	3.33683e+07	2.88146e+07	9.66837e+07	1.04339e+08	1.00358e+08	9.78534e+07	0.324799	-1.62238	0.000185314	1	1.35669	PG
PE (18:1e/16:1)	C39 H76 N O7 P	701.537	11.48	Partial match	Full match	6.44188e+07	9.52278e+07	5.74845e+07	5.94162e+07	8.37918e+07	8.66841e+07	8.09855e+07	7.6346e+07	0.843627	-0.245323	0.200246	0.75	0.753591	PE
MFCD00036777	C41 H82 N O8 P	747.577	12.92	Full match	No results	416185	653476	485538	345787	978366	1.13738e+06	919750	717596	0.506512	-0.981332	0.00710608	1	1.1838	-
C24 Phytoceramide (t18:0/24:0)	C42 H85 N O4	667.65	15.886	Full match	No results	392398	988966	645901	765499	784649	714698	771233	821230	0.903278	-0.146758	0.489623	0.6875	0.437854	-
combretic acid B	C32 H50 O6	530.361	8.049	Full match	No results	782835	825037	1.10314e+06	764457	515109	592156	499617	496444	1.65237	0.724535	0.0050734	1	1.24045	-
PG (18:0/22:5)	C46 H81 O10 P	824.558	11.527	Partial match	Full match	9.41202e+07	8.62275e+07	1.05763e+08	9.81704e+07	6.98149e+07	6.38543e+07	7.64934e+07	7.12657e+07	1.36547	0.449395	0.00161256	1	1.25152	PG
1-hexadecyl-2-hexadecanoyl-sn-glycero-3-phosphocholine	C40 H82 N O7 P	719.586	13.424	Full match	No results	5.64183e+07	4.40515e+07	5.67086e+07	5.16629e+07	9.47241e+07	1.01417e+08	9.77903e+07	9.41014e+07	0.538206	-0.893771	0.00100783	1	1.33243	PC
13S-hydroxyoctadecadienoic acid	C18 H32 O3	296.235	1.894	Full match	No results	1.17545e+08	7.28861e+07	9.89852e+07	8.28597e+07	6.65429e+07	6.28762e+07	6.43163e+07	7.19875e+07	1.401	0.486452	0.048939	1	1.06167	-
1-Chloro-4-[5-(1,3-pentadiyn-1-yl)-2-thienyl]-3-butyn-2-ol	C13 H9 Cl O S	248.007	6.768	Full match	No results	424893	291301	372403	998896	309895	319333	291863	414423	1.56306	0.644377	0.302308	0.6875	0.60587	-
PE (16:0/20:3)	C41 H76 N O8 P	741.532	12.07	Partial match	Full match	1.25695e+07	3.58279e+07	5.4159e+06	4.10145e+07	9.70376e+07	5.96446e+07	5.79907e+07	5.84492e+07	0.347199	-1.52616	0.0653812	1	1.01357	PE
5-[(5Z,8Z,11Z,14Z)-5,8,11,14-Heptadecatetraen-1-yl]-1,3-benzenediol	C23 H32 O2	340.241	3.618	Full match	No results	189535	902011	161132	160871	150395	144780	143260	148399	2.40877	1.26829	0.270452	1	0.669603	-
OxPE (18:1-18:0+1O )	C41 H80 N O9 P	761.558	8.997	Partial match	Full match	5.89923e+07	4.65603e+07	5.01946e+07	3.16183e+07	9.68121e+07	9.07309e+07	9.52892e+07	8.5194e+07	0.509109	-0.973953	0.0112578	1	1.23869	PE
PE (14:1e/20:4)	C39 H70 N O7 P	695.49	10.55	Partial match	Full match	8.52259e+07	9.18758e+07	8.402e+07	8.28684e+07	4.89136e+07	5.27014e+07	5.67742e+07	4.70728e+07	1.67423	0.743495	0.000165903	1	1.33673	PE
spiramycin II	C45 H76 N2 O15	884.524	8.222	Full match	No results	428259	264689	438755	330121	688390	572639	862625	471454	0.563299	-0.828026	0.0178302	1	1.0957	-
MFCD28125819	C22 H34 O5	378.241	1.279	Full match	No results	1.06017e+08	8.76835e+07	8.55901e+07	9.95622e+07	9.38307e+07	6.86508e+07	4.28159e+07	5.92895e+07	1.43186	0.517895	0.0896828	0.875	0.939771	-
PI (18:0/20:4)	C47 H83 O13 P	886.558	11.348	Partial match	Full match	1.20148e+10	1.28644e+10	1.21139e+10	1.12227e+10	6.05719e+09	6.70511e+09	5.47073e+09	6.0523e+09	1.98539	0.98942	2.56737e-05	1	1.34871	PI
GM3 d34:1; [M-H]-	C57 H104 N2 O21	1152.71	9.797	Partial match	Full match	1.14359e+08	9.00922e+07	1.02603e+08	9.25896e+07	5.72e+07	5.62539e+07	5.95079e+07	5.31289e+07	1.76763	0.821813	0.000599133	1	1.32714	GM3
PC (18:1/20:2)	C46 H86 N O8 P	857.612	12.452	No match	Invalid mass	9.02963e+07	8.6882e+07	9.5956e+07	7.04139e+07	8.05145e+07	9.8207e+07	8.56509e+07	7.67214e+07	1.0072	0.0103441	0.955675	0.5625	0.0412565	PC
mansonin	C31 H46 O10	578.311	2.461	Full match	No results	623889	514441	651739	629532	725490	832589	660729	688391	0.832279	-0.264861	0.0464484	1	0.980204	-
OxPC (18:1-18:2+2O)	C44 H82 N O10 P	861.575	8.45	No match	Invalid mass	1.1421e+08	5.872e+07	9.70016e+07	8.18151e+07	2.12297e+07	2.02986e+07	2.54231e+07	1.98314e+07	4.05319	2.01906	0.000933813	1	1.32187	PC
Cer-NS (d18:2/20:0)	C38 H73 N O3	591.56	13.434	Partial match	Full match	8.05407e+07	9.03495e+07	8.30764e+07	8.31269e+07	2.51893e+07	2.5697e+07	2.60842e+07	2.32131e+07	3.36476	1.7505	4.57803e-08	1	1.3664	Cer
PC(14:1(9Z)/16:1(9Z))	C38 H72 N O8 P	701.498	9.954	Full match	No results	941167	748687	579821	361495	403589	305364	270071	243458	2.15232	1.10589	0.0295561	0.9375	1.07782	PC
CL (16:1-20:3-18:2-18:2)	C81 H142 O17 P2	1448.97	15.936	Partial match	Full match	5.13554e+07	9.03369e+07	7.99881e+07	4.4864e+07	5.76849e+07	6.41414e+07	5.58899e+07	7.2642e+07	1.06465	0.0903814	0.893358	0.5	0.0957414	CL
PI (18:0/22:6)	C49 H83 O13 P	910.558	11.075	Partial match	Full match	1.43099e+09	1.67303e+09	1.33352e+09	1.48258e+09	1.89346e+09	2.16506e+09	2.12925e+09	1.80636e+09	0.740559	-0.433314	0.00359438	1	1.21223	PI
PE (17:0/20:5)	C42 H74 N O8 P	751.515	11.072	Partial match	Full match	6.67432e+07	8.45655e+07	6.7743e+07	5.07785e+07	8.94132e+07	9.84335e+07	8.88146e+07	5.86377e+07	0.804745	-0.313396	0.217188	0.8125	0.673819	PE
HexCer-NS (d18:1/23:1)	C47 H89 N O8	795.661	13.895	Partial match	Full match	4.66979e+07	8.8494e+07	7.23856e+07	8.46427e+07	5.16337e+07	4.95255e+07	6.54552e+07	4.71944e+07	1.36674	0.450734	0.141889	0.75	0.81503	HexCer
(3beta,24R)-Ergost-5-en-3-yl 6-O-palmitoyl-beta-D-glucopyranoside	C50 H88 O7	800.652	13.29	Full match	No results	7.59143e+07	8.37935e+07	8.69489e+07	9.64399e+07	5.94391e+07	6.88772e+07	6.32423e+07	6.22141e+07	1.35198	0.435078	0.00359657	1	1.23782	-
Cer-NS (d18:2/23:1)	C41 H77 N O3	631.591	13.844	No results	Full match	5.17081e+07	8.82822e+07	7.10212e+07	7.78303e+07	6.53964e+07	6.20004e+07	6.43116e+07	5.29925e+07	1.18039	0.23926	0.290601	0.75	0.62516	Cer
PE (18:1/22:2)	C45 H84 N O8 P	797.593	13.624	Partial match	Full match	1.86219e+07	3.52126e+07	1.56921e+07	5.5968e+07	4.31417e+07	5.47223e+07	9.21717e+07	8.30863e+07	0.459482	-1.12192	0.0542865	0.875	0.982288	PE
N-Oleoyl Taurine	C20 H39 N O4 S	389.261	2.714	Full match	No results	1.06574e+08	8.45427e+07	9.88068e+07	9.3197e+07	4.51318e+07	4.61075e+07	5.24107e+07	5.01137e+07	1.97726	0.9835	5.4955e-05	1	1.33882	FA
SM (d14:1/25:0)	C44 H89 N2 O6 P	818.658	13.899	No match	Invalid mass	3.93487e+07	8.65544e+07	9.76631e+07	5.70232e+07	2.68584e+07	583309	2.11222e+06	3.17087e+07	4.58011	2.19538	0.0850139	1	0.968008	SM
PS (18:1/22:2)	C46 H84 N O10 P	841.581	12.7	Partial match	Full match	7.32393e+07	7.97882e+07	7.17386e+07	4.82198e+07	6.50607e+07	6.2185e+07	6.07396e+07	6.05931e+07	1.09819	0.135126	0.547096	0.75	0.363438	PS
SM (d14:1/22:0)	C41 H83 N2 O6 P	776.606	11.97	No results	Invalid mass	2.3106e+09	4.82936e+06	2.1563e+09	2.08013e+09	1.05854e+09	1.16556e+09	1.18734e+09	3.96002e+08	1.72081	0.783085	0.717907	0.75	0.251254	SM
Berkeleylactone E	C20 H32 O7	384.215	1.079	Full match	No results	1.08061e+08	6.87395e+07	9.02675e+07	8.10762e+07	5.68348e+07	5.26399e+07	4.43216e+07	5.58352e+07	1.66074	0.731829	0.00667458	1	1.20478	-
15-Keto-PGE2	C20 H30 O5	350.21	1.156	Full match	No results	8.86238e+07	7.89821e+07	9.57958e+07	7.77819e+07	3.93603e+07	3.74572e+07	3.60316e+07	4.11125e+07	2.21603	1.14798	4.51072e-05	1	1.34892	FA
2-Pentadecanone	C15 H30 O	226.23	3.936	Full match	No results	2.32566e+09	1.58755e+09	2.15466e+09	1.78631e+09	1.59071e+09	1.51556e+09	1.83075e+09	1.67979e+09	1.187	0.247322	0.161362	0.75	0.790614	-
PG (18:0/18:0)	C42 H83 O10 P	778.574	13.645	Partial match	Full match	6.19645e+07	8.24006e+07	7.64283e+07	5.76241e+07	6.65861e+07	4.59663e+07	7.6812e+07	6.99851e+07	1.07352	0.102352	0.600938	0.5625	0.302503	PG
PE (20:0/18:1)	C43 H84 N O8 P	773.595	14.43	Partial match	Full match	2.35143e+07	7.86668e+07	2.98617e+07	5.56993e+07	5.44672e+07	9.08438e+07	4.72337e+07	3.63818e+07	0.820098	-0.286132	0.483909	0.625	0.434007	PE
LPE 22:6	C27 H44 N O7 P	525.286	2.042	Partial match	Full match	8.64431e+07	8.20173e+07	8.83509e+07	8.65629e+07	6.76535e+07	7.52451e+07	6.95521e+07	7.21496e+07	1.20651	0.270844	0.000861588	1	1.28696	PE
PE (18:1/18:1)	C41 H78 N O8 P	743.548	12.373	Partial match	Full match	8.72694e+09	1.00248e+10	8.75461e+09	9.8831e+09	1.25542e+10	1.35636e+10	1.20804e+10	1.0606e+10	0.766113	-0.384371	0.00722419	1	1.18145	PE
OxPC (16:0-18:2+2O)	C42 H80 N O10 P	835.559	8.391	No match	Invalid mass	8.96058e+07	5.82832e+07	9.15961e+07	6.76536e+07	2.57164e+07	2.5556e+07	1.64777e+07	2.13049e+07	3.44887	1.78612	0.000188108	1	1.31166	PC
OxPC (16:0-18:0+1O(1Cyc))	C42 H82 N O9 P	821.579	9.015	No results	Invalid mass	4.47952e+07	3.38589e+07	3.58366e+07	2.89707e+07	8.48455e+07	7.74581e+07	8.17386e+07	6.90819e+07	0.458161	-1.12607	0.000961862	1	1.30828	PC
oleandolide	C20 H34 O7	386.231	1.088	Full match	No results	9.54022e+07	7.98527e+07	8.65814e+07	7.67766e+07	5.20078e+07	5.54707e+07	5.50636e+07	5.72432e+07	1.54065	0.623541	0.00116691	1	1.31336	-
OxPC (18:1-18:0+1O(1Cyc))	C44 H84 N O9 P	847.595	9.056	No results	Invalid mass	4.1285e+07	4.59158e+07	5.16414e+07	3.60601e+07	8.30189e+07	7.71518e+07	4.87217e+07	83538492	0.598098	-0.741547	0.0214529	0.9375	1.10404	PC
Juniperic acid	C16 H32 O3	272.235	3.936	Full match	No results	2.25309e+09	1.53763e+09	2.08803e+09	1725939059	1.5364e+09	1.46616e+09	1.77088e+09	1.6227e+09	1.18895	0.249688	0.159274	0.8125	0.793967	FA
OxPE (18:1-18:1+2O )	C41 H78 N O10 P	775.537	9.084	Partial match	Full match	9.91502e+07	6.31453e+07	7.50115e+07	7.0265e+07	4.93626e+07	3.47958e+07	4.5611e+07	4.4396e+07	1.76598	0.820466	0.00426463	1	1.21044	PE
(3beta)-Cholest-5-en-3-yl 6-O-dodecanoyl-alpha-D-glucopyranoside	C45 H78 O7	730.572	12.292	Full match	No results	3.95053e+07	4.25685e+07	2.62934e+07	4.68836e+07	8.17318e+07	8.63217e+07	6.69997e+07	2.23303e+07	0.603188	-0.72932	0.300386	0.75	0.601692	-
Avermectin B2b	C47 H72 O15	876.483	12.554	Full match	No results	7.76934e+07	7.2127e+07	8.82017e+07	7.40667e+07	7.6214e+07	7.4208e+07	5.91393e+07	7.45691e+07	1.0984	0.135404	0.248847	0.625	0.639017	-
9-oxodecenoic acid	C10 H16 O3	184.11	1.101	Full match	No results	9.38073e+07	7.78383e+07	8.52576e+07	7.57163e+07	5.00129e+07	5.56161e+07	5.31893e+07	5.58616e+07	1.54938	0.631687	0.000779812	1	1.30891	-
1-hexadecanoyl-2-octadecanoyl-sn-glycero-3-phospho-D-myo-inositol	C43 H83 O13 P	838.558	12.313	Full match	No results	3.44819e+07	6.0821e+07	4.51404e+07	5.20364e+07	7.21133e+07	8.59489e+07	6.31107e+07	7.82577e+07	0.642819	-0.637516	0.0233614	1	1.10659	-
Daunorubicin	C27 H29 N O10	527.18	3.944	Full match	No results	2.85974e+07	6.59398e+07	8.78488e+07	6.99913e+07	1.5005e+07	2.08113e+07	4.9376e+06	8.28513e+07	2.0418	1.02984	0.147731	0.8125	0.807878	-
PS (18:0/20:4)	C44 H78 N O10 P	811.538	11.474	Partial match	Full match	8.22733e+08	1.82082e+09	1.70188e+09	1.52853e+09	4.20711e+08	2.11006e+08	4.66593e+08	4.11793e+08	3.88978	1.95969	0.00185797	1	1.24312	PS
PE (16:0e/16:0)	C37 H76 N O7 P	677.537	13.105	Partial match	Full match	3.22848e+07	4.00945e+07	3.45812e+07	3.96683e+07	7.274e+07	7.75894e+07	8.08234e+07	6.91321e+07	0.488299	-1.03416	7.57789e-05	1	1.33915	PE
PE (14:0e/16:0)	C35 H72 N O7 P	649.506	10.268	Partial match	Full match	5.39255e+07	4.95569e+07	5.89495e+07	5.1416e+07	7.10867e+07	7.88875e+07	7.95375e+07	7.49995e+07	0.702267	-0.509909	0.000416982	1	1.30704	PE
(e)-14-methyl-8-hexadecenal	C17 H32 O	252.246	4.363	Full match	No results	2.2832e+09	1.17481e+09	1.77698e+09	1.30798e+09	1.15225e+09	1.0751e+09	1.33362e+09	1.59024e+09	1.27018	0.345032	0.271557	0.75	0.6362	-
PEtOH (18:0-18:1)	C41 H79 O8 P	730.553	13.39	Partial match	Full match	7.50878e+07	7.5203e+07	7.01423e+07	7.291e+07	7.50349e+07	5.61435e+07	7.49723e+07	5.39137e+07	1.12796	0.17372	0.238487	0.75	0.696413	PEtOH
cholesteryl 6-O-palmitoyl-beta-D-galactoside	C49 H86 O7	786.638	13.864	Full match	No results	2.78857e+06	3.99058e+06	3.14634e+06	3.02044e+06	5.47168e+06	4.46439e+06	1.23823e+06	8.49285e+07	0.134709	-2.89208	0.436594	0.75	0.46959	-
PC (18:1e/17:1)	C43 H84 N O7 P	803.608	12.24	No results	Invalid mass	6.48217e+07	6.93456e+07	6.06886e+07	8.11491e+07	7.1252e+07	9.06823e+06	6.66651e+07	1.06759e+07	1.75062	0.807867	0.183676	0.6875	0.783998	PC
PS (18:0/22:6)	C46 H78 N O10 P	835.537	11.183	Partial match	Full match	1.94966e+09	9.60438e+08	2.02713e+09	1.85262e+09	8.4223e+08	1.66261e+09	1.60523e+09	1.69449e+09	1.16974	0.226193	0.554181	0.8125	0.349425	PS
Cer-AS (d18:2/22:0)	C40 H77 N O4	635.586	14.048	Partial match	Full match	2.97142e+07	4.71704e+07	3.39259e+07	3.81306e+07	7.39538e+07	8.14458e+07	7.55032e+07	6.51792e+07	0.50304	-0.991255	0.00236575	1	1.28135	Cer
Cer-AS (d18:2/24:1)	C42 H79 N O4	661.602	13.894	No results	Full match	1.18512e+07	2.18778e+07	1.76972e+07	2.06963e+07	7.11732e+07	7.71018e+07	7.70512e+07	5.81778e+07	0.254397	-1.97485	0.000580128	1	1.32242	Cer
PI (18:0/21:2)	C48 H89 O13 P	904.605	13.127	Partial match	Full match	3.26477e+07	4.12432e+07	1.69997e+07	3.74592e+07	7.70955e+07	4.64689e+07	7.63763e+07	6.14093e+07	0.491103	-1.0259	0.0248439	1	1.08757	PI
Aminolevulinic acid	C5 H9 N O3	131.058	0.975	Full match	No results	2.07385e+07	3.00312e+06	8.96518e+06	6.96644e+06	7.51688e+07	8.09883e+07	7.14143e+07	8.03852e+07	0.128828	-2.95649	0.0103605	1	1.26095	-
PG (19:0/18:1)	C43 H83 O10 P	790.573	13.166	Partial match	Full match	5.56383e+07	7.26741e+07	6.60669e+07	6.64672e+07	5.04056e+07	4.7393e+07	6.0102e+07	4.97211e+07	1.25635	0.329244	0.0245742	0.9375	1.06125	PG
PC (18:2/22:5)	C48 H82 N O8 P	817.563	10.127	No match	Invalid mass	6.72316e+07	7.1751e+07	6.17136e+07	6.67926e+07	3.11949e+07	3.63582e+07	3.46971e+07	3.10106e+07	2.00726	1.00523	1.34659e-05	1	1.34944	PC
PG (16:1/16:1)	C38 H71 O10 P	718.48	9.331	Partial match	Full match	5.53525e+07	4.38652e+07	4.58869e+07	4.21998e+07	6.8137e+07	7.58074e+07	7.25701e+07	8.13795e+07	0.628762	-0.669415	0.00118075	1	1.28545	PG
OxPI (18:0-20:3+2O(1Cyc))	C47 H83 O15 P	918.548	9.591	No results	Full match	6.53316e+07	4.81981e+07	7.96261e+07	6.52609e+07	1.06123e+07	8.78867e+06	8.54476e+06	1.16173e+07	6.53177	2.70747	1.40388e-05	1	1.35109	PI
1-hexadecanal	C16 H32 O	240.246	5.166	Full match	No results	6.80378e+07	5.17834e+07	7.94485e+07	6.2644e+07	4.47138e+07	4.25261e+07	5.43226e+07	5.0441e+07	1.36411	0.447959	0.0340763	0.9375	1.04741	-
CL (16:0-22:6-18:0-18:1)	C83 H148 O17 P2	1479.02	16.863	Partial match	Full match	6.03368e+07	7.00824e+07	5.83516e+07	7.04775e+07	5.50164e+07	7.43383e+07	6.35269e+07	5.81746e+07	1.03263	0.0463235	0.685547	0.625	0.272943	CL
PE (20:0/20:4)	C45 H82 N O8 P	795.579	13.645	Partial match	Full match	3.79004e+07	7.00708e+07	4.61948e+07	6.19829e+07	5.67583e+07	6.24705e+07	5.63082e+07	5.45566e+07	0.939396	-0.090195	0.569809	0.5625	0.380823	PE
PE (18:1e/16:0)	C39 H78 N O7 P	703.554	12.608	Partial match	Full match	5.46336e+08	8.58441e+08	8.51743e+08	8.55805e+08	1.69826e+09	1.6757e+09	1.69308e+09	1.54986e+09	0.470359	-1.08816	0.00525734	1	1.288	PE
PS (18:1/22:3)	C46 H82 N O10 P	839.566	11.962	Partial match	Full match	3.98136e+07	6.96445e+07	7.39102e+07	4.85613e+07	1.09495e+07	1.03383e+07	1.32946e+07	9.79877e+06	5.22585	2.38567	0.000442688	1	1.33121	PS
1-hexadecyl-sn-glycero-3-phosphoethanolamine	C21 H46 N O6 P	439.307	3.878	Full match	No results	7.55026e+07	5.46036e+07	6.88419e+07	5.47886e+07	7.28878e+07	6.80982e+07	6.43469e+07	6.263e+07	0.94691	-0.0787013	0.516499	0.5625	0.407339	PE
CL (16:1-18:1-18:1-18:2)	C79 H144 O17 P2	1426.99	16.347	Partial match	Full match	8.19796e+08	1.60169e+09	1.00048e+09	1.51885e+09	1.08685e+09	1.67878e+09	1.45669e+09	1.28627e+09	0.89693	-0.156932	0.505198	0.625	0.416984	CL
SM(d18:0/14:0)	C37 H77 N2 O6 P	676.554	10.527	Full match	No results	8.25075e+07	6.82217e+07	7.77302e+07	6.97867e+07	3.28337e+07	3.52317e+07	3.7002e+07	3.04738e+07	2.20041	1.13777	1.45329e-05	1	1.34525	SM
methyl 3-hydroxypalmitate	C17 H34 O3	286.251	5.172	Full match	No results	6.57609e+07	5.01668e+07	7.76555e+07	5.41544e+07	4.34113e+07	3.70287e+07	4.70705e+07	4.9333e+07	1.40089	0.486339	0.0367828	1	1.0363	-
(2E,4E,8E,10E)-dodecatetraenedioic acid	C12 H14 O4	222.089	1.168	Full match	No results	6.71178e+07	6.18678e+07	6.23753e+07	6.77092e+07	6.66978e+07	7.19599e+07	7.15387e+07	6.96071e+07	0.9259	-0.111071	0.0422454	0.875	1.00359	-
PE (16:1/20:3)	C41 H74 N O8 P	739.508	10.456	No results	Invalid mass	3.3223e+07	4.3517e+07	3.54841e+07	4.47106e+07	7.12669e+07	7.53947e+07	6.59162e+07	7.02245e+07	0.554927	-0.84963	0.00195413	1	1.3037	PE
PI (18:0/19:2)	C46 H85 O13 P	876.574	12.269	Partial match	Full match	2.46996e+07	2.77844e+07	2.58667e+07	2.34008e+07	6.68212e+07	7.27091e+07	4.63188e+07	7.76863e+07	0.386101	-1.37295	0.00231943	1	1.30572	PI
PS (18:0/18:3)	C42 H76 N O10 P	785.522	11.06	Partial match	Full match	6.17946e+07	6.80921e+07	5.94904e+07	6.29301e+07	3.03855e+07	2.99483e+07	3.40674e+07	3.45898e+07	1.95601	0.967912	1.31224e-05	1	1.35018	PS
PE (16:1/17:1)	C38 H72 N O8 P	701.501	10.588	Partial match	Full match	4.49682e+07	3.63051e+07	4.48177e+07	2.74924e+07	6.23428e+07	6.21458e+07	7.11132e+07	5.56487e+07	0.611275	-0.710106	0.0153684	1	1.17092	PE
PE (18:1/21:1)	C44 H84 N O8 P	785.595	12.653	Partial match	Full match	1.32769e+09	1.25204e+09	1.3258e+09	9.83968e+08	1.63486e+09	1.55379e+09	1.60816e+09	1.49192e+09	0.777501	-0.363084	0.0314281	1	1.12257	PE
PA (18:1/20:1)	C41 H77 O8 P	728.536	12.465	Partial match	Full match	6.0767e+07	6.76149e+07	5.42598e+07	5.22868e+07	5.04314e+07	4.42425e+07	2.77687e+07	4.44104e+07	1.408	0.493644	0.0637509	1	0.981594	PA
CL (16:1-16:1-16:1-16:1)	C73 H134 O17 P2	1344.91	15.682	No results	Full match	3.11404e+07	5.22592e+07	3.68872e+07	4.597e+07	6.93498e+07	7.08298e+07	7.04489e+07	6.47425e+07	0.603756	-0.727963	0.0181117	1	1.20394	CL
PC (16:0/16:2)	C40 H76 N O8 P	775.538	10.449	No match	Invalid mass	7.42174e+07	6.49548e+07	7.57365e+07	7.04973e+07	3.62869e+07	3.60521e+07	3.58916e+07	1.53155e+07	2.31012	1.20797	0.0234802	1	1.17775	PC
OxPC (18:1-18:1+2O)	C44 H84 N O10 P	863.59	8.958	No results	Invalid mass	7.34944e+07	2.25321e+07	7.56111e+07	5.91976e+07	4.0264e+07	2.45749e+07	3.54708e+07	3.90408e+07	1.65651	0.728146	0.242386	0.75	0.683446	PC
Cer-NS (d18:2/23:0)	C41 H79 N O3	633.607	14.844	Partial match	Full match	3.68419e+07	6.67875e+07	3.91732e+07	5.51738e+07	3.84181e+07	3.92158e+07	3.79483e+07	3.50866e+07	1.31398	0.393947	0.182701	0.75	0.795338	Cer
C24:1 1-Deoxyceramide (m18:1/24:1(15Z))	C42 H81 N O2	631.628	14.918	Full match	No results	3.08481e+07	5.07174e+07	3.59657e+07	4.13803e+07	6.64932e+07	6.80532e+07	6.99604e+07	5.77345e+07	0.605975	-0.722671	0.0109496	1	1.20601	-
Prostaglandin G2	C20 H32 O6	368.22	1.1	Full match	No results	7.63261e+07	6.66939e+07	7.07905e+07	6.34549e+07	3.93123e+07	4.39924e+07	4.34773e+07	4.33313e+07	1.62989	0.704771	0.000124669	1	1.33222	FA
N-tricosanoylsphinganine-1-phosphocholine	C46 H95 N2 O6 P	802.695	15.368	Full match	No results	3.79235e+07	6.64928e+07	3.65266e+07	6.01891e+07	3.83636e+07	3.55932e+07	4.43526e+07	3.91807e+07	1.27711	0.352882	0.267509	0.625	0.661694	SM
PE (16:2e/20:5)	C41 H70 N O7 P	719.49	10.254	No results	Full match	6.18533e+07	6.649e+07	7.0412e+07	6.55675e+07	4.85173e+07	5.84144e+07	5.74931e+07	6.14403e+07	1.17027	0.22684	0.0441317	1	1.02636	PE
PE (19:0/18:1)	C42 H82 N O8 P	759.578	12.363	Partial match	Full match	6.11387e+07	6.04032e+07	6.35025e+07	4.94503e+07	6.67157e+07	6.66433e+07	6.24286e+07	6.28371e+07	0.906699	-0.141305	0.166694	0.875	0.791099	PE
Resolvin D1	C22 H32 O5	376.225	1.261	Full match	No results	6.07397e+07	5.69929e+07	6.55812e+07	7.22558e+07	3.45383e+07	4.05653e+07	3.66925e+07	3.93136e+07	1.69129	0.75812	0.000275456	1	1.31475	FA
PA (16:0/16:1)	C35 H67 O8 P	646.458	10.869	Partial match	Full match	6.70642e+07	6.60761e+07	6.5433e+07	5.50951e+07	3.71368e+07	5.0375e+07	3.57416e+07	5.20334e+07	1.44716	0.533226	0.0226348	1	1.12186	PA
TxB2	C20 H34 O6	370.236	1.117	Full match	No results	8.2882e+07	6.48723e+07	7.15975e+07	6.87618e+07	4.88885e+07	5.41516e+07	4.94211e+07	5.21443e+07	1.40814	0.493793	0.00353539	1	1.26549	FA
PG (16:0/20:4)	C42 H75 O10 P	770.511	10.301	Partial match	Full match	1.86588e+07	1.35662e+07	3.12307e+07	2.77424e+07	4.68714e+07	7.19762e+07	4.6168e+07	6.9305e+07	0.389202	-1.36141	0.00735528	1	1.1917	PG
PS(18:2(9Z,12Z)/18:2(9Z,12Z))	C42 H74 N O10 P	783.503	11.278	Full match	No results	7.11288e+07	5.61957e+07	6.63884e+07	6.54554e+07	5.96397e+07	6.82171e+07	4.84469e+07	5.81845e+07	1.10525	0.144374	0.278542	0.6875	0.605799	PS
OxPC (16:0-18:3+1O)	C42 H78 N O9 P	817.548	8.466	No results	Invalid mass	6.46236e+07	5.39534e+07	5.76507e+07	2.93174e+07	6.23365e+07	5.44459e+07	6.73902e+07	5.74513e+07	0.850682	-0.233308	0.344639	0.6875	0.565891	PC
20-Hydroxyeicosatetraenoic acid	C20 H32 O3	320.235	2.297	Full match	No results	8.1251e+07	5.45985e+07	6.91782e+07	6.55583e+07	4.11037e+07	3.60923e+07	3.56749e+07	3.73566e+07	1.80117	0.848938	0.00299843	1	1.2846	-
PGA2	C20 H30 O4	334.215	1.235	Full match	No results	7.43075e+07	6.41221e+07	7.12444e+07	7.00884e+07	3.35419e+07	2.23975e+07	1.91663e+07	2.51571e+07	2.79029	1.48042	0.00201632	1	1.31691	FA
PE (18:0e/22:6)	C45 H80 N O7 P	777.567	13.03	Partial match	Full match	8.79304e+07	1.1859e+08	1.00514e+08	1.63814e+09	6.44228e+07	1.03912e+09	6.05163e+07	8.15314e+07	1.56164	0.643065	0.687876	0.8125	0.250486	PE
N-[(2S,3R,4E)-1,3-Dihydroxy-4-tetradecen-2-yl]-2-hydroxyhexacosanamide	C40 H79 N O4	637.602	14.732	Full match	No results	3.8855e+07	5.02098e+07	4.961e+07	4.81706e+07	4.21071e+07	5.17313e+07	6.05793e+07	7.31574e+07	0.821028	-0.284497	0.232513	0.8125	0.672637	-
PC(P-16:0/18:3(9Z,12Z,15Z))	C42 H78 N O7 P	739.553	12.954	Full match	No results	4.01419e+07	6.41265e+07	4.5031e+07	6.01984e+07	4.95278e+07	4.47477e+07	4.27327e+07	4.94719e+07	1.12343	0.167913	0.452908	0.625	0.467615	PC
PE (20:1/22:1)	C47 H90 N O8 P	827.643	14.146	Partial match	Full match	8.6374e+06	1.3778e+07	1.34351e+07	2.04478e+07	6.65494e+07	7.02737e+07	6.71831e+07	5.94255e+07	0.213711	-2.22627	0.00223516	1	1.32005	PE
Cer-NDS (d18:0/14:0)	C32 H65 N O3	511.497	11.089	Partial match	Full match	7.34793e+07	6.40372e+07	6.93052e+07	6.12865e+07	1.53009e+07	1.55281e+07	1.44004e+07	1.61172e+07	4.37039	2.12776	9.28311e-07	1	1.36565	Cer
1,2-Dioleoyl-sn-Glycero-3-Phosphate	C39 H73 O8 P	700.505	11.07	Full match	No results	6.98408e+07	5.86466e+07	6.14967e+07	5.50547e+07	4.73056e+07	4.68459e+07	4.2481e+07	3.0112e+07	1.46955	0.55537	0.0248732	1	1.10944	-
HexCer-NDS (d26:0/12:1)	C44 H85 N O8	801.632	13.509	No results	Invalid mass	7.29253e+07	6.31007e+07	7.05642e+07	5.65602e+07	4.64692e+07	4.44686e+07	3.5476e+07	4.17267e+07	1.56506	0.64622	0.00163239	1	1.24843	HexCer
PG (16:0/14:1)	C36 H69 O10 P	692.464	9.21	Partial match	Full match	2.22951e+07	1.37959e+07	2.0522e+07	1.91291e+07	5.63584e+07	5.73907e+07	6.57549e+07	5.62494e+07	0.321277	-1.63811	0.000693578	1	1.33347	PG
(-)-Prostaglandin E1	C20 H34 O5	354.241	1.272	Full match	No results	7.81106e+07	4.80502e+07	5.01931e+07	4.75198e+07	4.72686e+07	4.1143e+07	3.70214e+07	3.49473e+07	1.39589	0.481188	0.0711507	1	0.944906	-
PC (14:0e/14:0)	C36 H74 N O7 P	709.527	10.264	No results	Invalid mass	4.26094e+07	3.9756e+07	4.77817e+07	4.21747e+07	5.77264e+07	6.34985e+07	6.42087e+07	6.05612e+07	0.70051	-0.513523	0.000502285	1	1.30813	PC
3,4-Dichlorotridecanoic acid	C13 H24 Cl2 O2	282.115	1.096	Full match	No results	2.75965e+07	4.2372e+06	1.73351e+07	1.27844e+07	4.92446e+07	6.73958e+07	4.67615e+07	4.13193e+07	0.302622	-1.72441	0.0365197	1	1.10928	-
SM (d14:3/30:0)	C49 H95 N2 O6 P	884.699	14.299	No results	Invalid mass	4.35401e+07	5.83811e+07	4.92112e+07	5.34617e+07	6.09791e+07	6.73046e+07	5.96505e+07	5.53159e+07	0.841086	-0.249676	0.0624001	0.9375	0.959653	SM
PG (18:1/22:6)	C46 H77 O10 P	820.527	10.124	Partial match	Full match	7.12123e+07	5.17003e+07	3.54461e+07	6.44773e+07	3.17408e+07	4.76574e+07	3.74864e+07	6.09788e+07	1.25285	0.325213	0.331356	0.75	0.542845	PG
Traumatic Acid	C12 H20 O4	228.136	1.1	Full match	No results	7.37459e+07	4.08506e+07	6.82726e+07	5.71625e+07	6.09264e+07	4.44138e+07	5.30397e+07	5.53667e+07	1.12297	0.167323	0.538565	0.6875	0.393981	FA
PS (21:0/18:1)	C45 H86 N O10 P	831.601	14.151	Partial match	Full match	4.35128e+07	5.1496e+07	4.82629e+07	4.66138e+07	4.28318e+07	6.36036e+07	5.25867e+07	5.61408e+07	0.88252	-0.180299	0.262379	0.75	0.646505	PS
PC (18:1/22:1)	C48 H92 N O8 P	887.663	14.142	No match	Invalid mass	4.1227e+07	5.36937e+07	4.14122e+07	2.17812e+07	6.22749e+07	6.49148e+07	6.14949e+07	5.67665e+07	0.644178	-0.634469	0.0828793	1	0.981891	PC
PC (18:0e/20:5)	C46 H84 N O7 P	839.605	12.193	No results	Invalid mass	5.06475e+07	5.61915e+07	8.34185e+06	6.47336e+07	4.31762e+07	4.41122e+07	5.21735e+07	3.99223e+07	1.00296	0.00425833	0.658227	0.6875	0.27681	PC
SM (d14:2/27:0)	C46 H91 N2 O6 P	844.669	13.702	No results	Invalid mass	1.0385e+09	1.28103e+09	1.12086e+09	1.24297e+09	1.37914e+09	1.54075e+09	1.48103e+09	1.14233e+09	0.844876	-0.243189	0.0945312	0.875	0.876452	SM
PA (18:1/22:5)	C43 H73 O8 P	748.515	10.357	No results	Invalid mass	3.04066e+07	3.08166e+07	3.49792e+07	3.22142e+07	4.99901e+07	6.47294e+07	5.75261e+07	5.7171e+07	0.559753	-0.837139	0.000256705	1	1.32539	PA
PC (16:0/16:3)	C40 H74 N O8 P	773.525	9.887	No results	Invalid mass	7.40407e+07	5.44484e+07	6.20704e+07	5.39136e+07	3.38452e+07	3.65147e+07	3.78721e+07	3.63501e+07	1.6909	0.757787	0.00380978	1	1.28611	PC
Cer-NS (d18:1/19:0)	C37 H73 N O3	579.56	13.788	Partial match	Full match	4.34309e+07	5.8268e+07	5.50373e+07	6.00162e+07	6.88346e+06	7.23857e+06	7.1833e+06	6.8332e+06	7.70305	2.94543	6.21743e-05	1	1.36451	Cer
GM3 d42:1; [M-H]-	C65 H120 N2 O21	1264.84	14.224	Partial match	Full match	6.16883e+07	5.71426e+07	6.50109e+07	5.64725e+07	4.07613e+07	4.29626e+07	4.71577e+07	4.95082e+07	1.33219	0.413804	0.00245166	1	1.24059	GM3
Dehydroepiandrosterone sulfate	C19 H28 O5 S	368.166	5.839	Full match	No results	5.45535e+07	5.48716e+07	6.46496e+07	5.3348e+07	4.80196e+07	6.1351e+07	4.73248e+07	5.40287e+07	1.07924	0.110021	0.336679	0.75	0.540729	-
PA (18:0/20:4)	C41 H73 O8 P	724.501	11.468	Partial match	Full match	5.92392e+07	5.68471e+07	1.78853e+07	2.12031e+07	1.82868e+07	1.38902e+07	1.36475e+07	1.9874e+07	2.36192	1.23996	0.101124	0.875	0.916091	PA
PS (18:0/20:3)	C44 H80 N O10 P	813.552	11.949	Partial match	Full match	1.47506e+09	1.3814e+09	1.36246e+09	1.41579e+09	8.49877e+08	8.97418e+08	8.90758e+08	9.73064e+08	1.56038	0.641895	3.97671e-05	1	1.3477	PS
PE (22:1/20:4)	C47 H84 N O8 P	821.591	13.51	Partial match	Full match	1.99211e+07	5.59874e+07	2.18963e+07	3.16784e+07	2.99919e+07	2.54087e+07	2.82748e+07	2.45135e+07	1.19683	0.259213	0.714473	0.5	0.271316	PE
PE (14:1e/20:5)	C39 H68 N O7 P	693.474	9.805	No results	Full match	5.23478e+07	5.58254e+07	4.84335e+07	5.02417e+07	3.29039e+07	3.69787e+07	3.4727e+07	3.80063e+07	1.45039	0.536439	0.000160444	1	1.31517	PE
Cer-NS (d18:1/25:1)	C43 H83 N O3	661.638	15.26	Partial match	Full match	2.83409e+07	5.58162e+07	3.4875e+07	4.87726e+07	3.00931e+07	3.60558e+07	3.93233e+07	3.13346e+07	1.22658	0.294643	0.354216	0.625	0.561811	Cer
PI (18:0/22:5)	C49 H85 O13 P	912.573	11.411	Partial match	Full match	1.30683e+09	1.35525e+09	1.36841e+09	1.18901e+09	1.11676e+09	1.21954e+09	1.22389e+09	1.15862e+09	1.1061	0.145487	0.0470649	0.875	0.992423	PI
PS (18:0/22:3)	C46 H84 N O10 P	841.584	13.146	Partial match	Full match	4.14137e+07	5.54988e+07	4.67078e+07	5.13424e+07	3.8354e+07	2.7162e+07	3.93697e+07	3.8763e+07	1.35722	0.440652	0.0333411	1	1.03778	PS
PE (16:1e/20:4)	C41 H74 N O7 P	723.522	11.814	Partial match	Full match	1.00252e+10	1.10298e+10	9.30749e+09	1.06511e+10	6.96808e+09	7.43027e+09	7.42974e+09	7.06837e+09	1.41933	0.50521	0.000862766	1	1.31775	PE
PE (14:0e/18:1)	C37 H74 N O7 P	675.521	10.371	Partial match	Full match	5.23106e+07	3.75697e+07	4.5896e+07	4.19438e+07	5.34491e+07	5.92093e+07	5.75462e+07	5.10003e+07	0.803418	-0.315777	0.040761	0.9375	1.0477	PE
LPA 18:0	C21 H43 O7 P	438.275	12.513	Partial match	Full match	5.02598e+07	5.45155e+07	5.60088e+07	5.53496e+07	3.96007e+07	4.18144e+07	3.45081e+07	4.37466e+07	1.35363	0.436832	0.00475112	1	1.24661	PA
CL (14:0-18:1-16:0-16:1)	C73 H138 O17 P2	1348.94	16.282	No results	Full match	9.27655e+06	1.91981e+07	9.98293e+06	1.68018e+07	5.63203e+07	6.00179e+07	5.38584e+07	5.06939e+07	0.250166	-1.99904	0.00350495	1	1.30584	CL
(2R)-2,3-Bis(nonanoyloxy)propyl 2-(trimethylammonio)ethyl phosphate	C26 H52 N O8 P	537.343	2.918	Full match	No results	6.04978e+07	782888	5.0859e+07	1.09038e+06	4.93193e+07	5.35251e+07	4.78313e+07	5.4076e+07	0.553012	-0.854619	0.195591	0.625	0.781242	-
PE (14:0e/20:4)	C39 H72 N O7 P	697.506	9.294	Partial match	Full match	4.46515e+07	4.10886e+07	6.10578e+07	4.48959e+07	5.5362e+07	4.4332e+07	3.72415e+07	3.12663e+07	1.13967	0.18861	0.386214	0.75	0.49234	PE
LPE 22:5	C27 H46 N O7 P	527.302	2.291	Partial match	Full match	5.31772e+07	5.12674e+07	5.36617e+07	5.41722e+07	5.59263e+07	5.73764e+07	5.4562e+07	6.04197e+07	0.929886	-0.104875	0.0367141	1	1.04685	PE
Cer-NS (d18:2/24:1)	C42 H79 N O3	645.607	14.294	No results	Full match	8.54473e+08	1.24587e+09	1.03444e+09	1.13232e+09	1.39391e+09	1.4108e+09	1.30452e+09	1.22947e+09	0.799281	-0.323226	0.0561714	0.9375	1.01681	Cer
PI (18:1/22:2)	C49 H89 O13 P	916.604	12.575	Partial match	Full match	7.05893e+06	7.77694e+06	8.22737e+06	7.03629e+06	5.50577e+07	4.92327e+07	4.75996e+07	4.80461e+07	0.150546	-2.73173	3.20134e-08	1	1.36687	PI
Isobutyl furfurylacetate	C11 H16 O3	196.11	1.089	Full match	No results	6.62979e+07	4.90255e+07	5.81108e+07	5.01905e+07	4.1703e+07	3.95981e+07	4.31261e+07	4.74652e+07	1.30096	0.379574	0.0260629	1	1.09454	-
N-[(13Z)-docosenoyl]-tetradecasphing-4-enine-1-phosphoethanolamine	C38 H75 N2 O6 P	686.537	9.644	Full match	No results	1.44463e+09	1.1843e+09	1.44556e+09	1.27752e+09	1.15852e+09	1.26002e+09	1.18642e+09	1.18391e+09	1.11759	0.160395	0.111003	0.875	0.889023	-
PC (18:1/24:1)	C50 H96 N O8 P	915.696	14.949	No results	Invalid mass	2.92005e+07	5.21815e+07	3.68228e+07	2.78594e+07	2.37696e+07	2.34778e+07	2.71474e+07	2.57056e+07	1.45918	0.545155	0.0907289	1	0.952793	PC
(2E,4E)-7-Hydroxy-2,4,7-trimethyl-2,4-octadienoic acid	C11 H18 O3	198.126	1.134	Full match	No results	5.46336e+07	4.10815e+07	5.45858e+07	4.65817e+07	4.07973e+07	4.51539e+07	5.00558e+07	5.94181e+07	1.00746	0.0107194	0.92648	0.5625	0.140494	-
PE (18:0e/22:4)	C45 H84 N O7 P	781.602	13.915	Partial match	Full match	5.19708e+06	4.53884e+07	3.01765e+07	2.77244e+07	3.08175e+06	5.61854e+07	3.26397e+07	3.57365e+07	0.849918	-0.234605	0.994559	0.625	0.100297	PE
LPE 20:5	C25 H42 N O7 P	499.271	1.744	Partial match	Full match	5.18072e+07	4.9049e+07	5.4007e+07	5.35611e+07	4.64073e+07	5.43768e+07	5.10282e+07	5.01233e+07	1.03213	0.0456276	0.443694	0.625	0.438723	PE
SM (d14:0/28:0)	C47 H97 N2 O6 P	862.716	15.359	No results	Invalid mass	2.91692e+07	5.11383e+07	2.63355e+07	4.70705e+07	3.00829e+07	2.96279e+07	3.4219e+07	3.07717e+07	1.23265	0.301766	0.387814	0.5	0.535876	SM
PI (18:1/18:1)	C45 H83 O13 P	862.558	11.222	Partial match	Full match	5.49417e+09	4.43239e+09	5.7835e+09	4.988e+09	9.54835e+09	1.10069e+10	1.06715e+10	1.11921e+10	0.487945	-1.03521	0.000141322	1	1.33465	PI
PI (17:1/20:4)	C46 H79 O13 P	870.527	9.719	Partial match	Full match	5.26036e+07	4.90147e+07	5.73572e+07	4.63183e+07	3.64436e+07	3.77834e+07	3.23351e+07	4.13894e+07	1.38758	0.472566	0.00319047	1	1.21855	PI
PS (16:0/20:4)	C42 H74 N O10 P	783.506	10.273	Partial match	Full match	4.8046e+07	4.71345e+07	5.65379e+07	5.29554e+07	4.63013e+07	4.90405e+07	5.31012e+07	5.10074e+07	1.02619	0.0372966	0.655804	0.5625	0.262692	PS
CDH	C48 H91 N O13	889.649	11.954	Full match	No results	5.14673e+07	4.333e+07	4.54882e+07	5.45858e+07	2.56908e+07	2.51249e+07	2.75678e+07	2.01038e+07	1.97864	0.984511	0.000287236	1	1.30833	-
PG (16:0/22:4)	C44 H79 O10 P	798.542	11.069	Partial match	Full match	2.77232e+07	2.31953e+07	2.50721e+07	2.61169e+07	3.31402e+07	4.10658e+07	4.05815e+07	4.87205e+07	0.624479	-0.679275	0.00495376	1	1.24459	PG
15,16-DiHODE	C18 H32 O4	312.23	1.411	Full match	No results	5.41248e+07	4.28601e+07	4.7691e+07	4.43479e+07	4.73994e+07	3.0054e+07	4.12351e+07	4.65755e+07	1.14377	0.193795	0.276437	0.75	0.629028	-
PA (16:0/16:0)	C35 H69 O8 P	648.473	11.999	Partial match	Full match	3.67666e+07	4.89837e+07	4.78218e+07	4.09436e+07	3.63724e+07	4.3992e+07	2.56599e+07	3.09605e+07	1.27398	0.34934	0.115553	0.875	0.847204	PA
OxPI (18:0-20:4+1O)	C47 H83 O14 P	902.552	9.781	No results	Full match	6.17887e+07	4.52422e+07	5.09216e+07	4.50616e+07	2.87661e+07	2.89637e+07	2.70922e+07	3.07586e+07	1.75647	0.812679	0.00272692	1	1.29501	PI
HexCer-NDS (d23:0/12:1)	C41 H79 N O8	713.583	11.636	Partial match	Full match	3.57351e+07	3.6422e+07	3.97321e+07	3.94159e+07	3.71596e+07	4.52641e+07	4.26137e+07	3.67587e+07	0.935159	-0.0967162	0.324002	0.75	0.564903	HexCer
Cer-NDS (d18:0/17:0)	C35 H71 N O3	553.544	13.017	Partial match	Full match	3.99783e+07	4.8282e+07	4.531e+07	4.66853e+07	9.02963e+06	9.24051e+06	9.9888e+06	8.56797e+06	4.89467	2.29121	1.75549e-07	1	1.36558	Cer
Oxocamphor	C10 H14 O2	166.099	1.089	Full match	No results	5.96725e+07	4.75627e+07	5.20454e+07	4.95424e+07	4.12201e+07	3.87456e+07	3.81736e+07	4.05799e+07	1.31568	0.395805	0.00769166	1	1.23815	-
PG (18:1/18:1)	C42 H79 O10 P	774.541	10.651	Partial match	Full match	4.71879e+08	1.67308e+08	2.50723e+08	2.74098e+08	8.69426e+08	1.09056e+09	1.27043e+09	1.21138e+09	0.262058	-1.93204	0.00392472	1	1.27262	PG
2,3-Diketogulonic Acid	C6 H8 O7	192.027	11.069	Full match	No results	1.0944e+10	7.74156e+09	8.57859e+09	8.18396e+09	1.01801e+10	1.05204e+10	9.05994e+09	1.08724e+10	0.872401	-0.196937	0.162982	0.75	0.778235	-
PC (15:0/20:4)	C43 H78 N O8 P	813.557	10.322	No results	Invalid mass	4.13546e+07	4.19075e+07	5.24192e+07	4.29172e+07	7.787e+06	8.90136e+06	1.17818e+07	8.93032e+06	4.7753	2.25559	1.91651e-05	1	1.35236	PC
PE (17:0/18:2)	C40 H76 N O8 P	729.539	12.218	No results	Invalid mass	3.7613e+07	3.56595e+07	4.54554e+07	4.25979e+07	4.81972e+07	3.73383e+07	4.85298e+07	4.70693e+07	0.890641	-0.167084	0.220965	0.8125	0.672857	PE
PC (20:1/20:3)	C48 H88 N O8 P	883.632	12.609	No results	Invalid mass	2.70916e+07	3.32153e+07	3.70185e+07	3.16861e+07	4.84273e+07	3.60297e+07	3.94187e+07	3.46875e+07	0.813628	-0.297558	0.0856014	0.875	0.882464	PC
OxPE (18:0-20:4+1O )	C43 H78 N O9 P	783.542	9.732	Partial match	Full match	4.44401e+07	4.57657e+07	4.66722e+07	3.50378e+07	3.42531e+07	2.76915e+07	3.21268e+07	3.2632e+07	1.35684	0.440246	0.0121607	1	1.14509	PE
Cer-NDS (d22:0/12:1)	C34 H67 N O3	597.535	11.873	No match	Invalid mass	4.29091e+07	4.42984e+07	4.77863e+07	4.91645e+07	1.12486e+07	1.27258e+07	1.21528e+07	1.35882e+07	3.70425	1.88918	3.87016e-07	1	1.36371	Cer
Icosa-5,8,11,14-tetraenoic acid	C20 H32 O2	304.24	13.075	Full match	No results	2.61247e+07	4.48867e+07	3.02092e+07	3.75893e+07	2.10037e+07	2.31045e+07	2.05195e+07	1.9742e+07	1.64526	0.718314	0.0235959	1	1.16181	-
PE (20:1/20:5)	C45 H78 N O8 P	791.547	10.252	Partial match	Full match	1.12602e+09	1.17128e+09	1.33561e+09	1.15086e+09	5.71668e+08	6.44217e+08	6.0738e+08	6.20648e+08	1.95742	0.968952	2.1501e-05	1	1.351	PE
1-oleylglycerone 3-phosphate	C21 H41 O6 P	420.264	12.509	Full match	No results	4.22333e+07	4.47001e+07	4.59207e+07	4.49255e+07	3.15678e+07	3.35745e+07	2.7689e+07	3.39982e+07	1.40172	0.487201	0.00284564	1	1.28848	-
PI (18:0/18:2)	C45 H83 O13 P	862.558	11.503	Partial match	Full match	1.19525e+09	1.04628e+09	1.33226e+09	1.03959e+09	6.66723e+08	7.84082e+08	6.69231e+08	7.69192e+08	1.59675	0.675136	0.00101556	1	1.27729	PI
N-STEAROYLSPHINGOMYELIN	C41 H83 N2 O6 P	730.602	12.642	Full match	No results	4.69905e+07	3.13189e+07	4.36444e+07	4.83473e+07	1.37097e+07	1.66773e+07	1.48023e+07	1.4898e+07	2.83422	1.50295	0.000711081	1	1.32686	-
HBMP (18:0-18:1-18:1)	C60 H113 O11 P	1040.8	16.028	No results	Full match	1.11614e+07	4.42764e+07	2.76316e+07	4.19084e+07	2.74204e+07	2.84016e+07	3.09397e+07	1.35993e+07	1.24528	0.316472	0.722779	0.625	0.253907	HBMP
DL-Ornithine	C5 H12 N2 O2	132.09	0.958	Full match	No results	9.71259e+06	3.24395e+06	6.59861e+06	5.01435e+06	4.37318e+07	4.20868e+07	4.62944e+07	4.52553e+07	0.138523	-2.85181	0.00284456	1	1.32158	-
MFCD07778083	C32 H46 O8	558.322	7.431	Full match	No results	4.75538e+07	3.39411e+07	4.99375e+07	2.5292e+07	4.10815e+07	4.25839e+07	3.60142e+07	4.07892e+07	0.976665	-0.0340642	0.744004	0.5	0.229245	-
PA (18:0/20:3)	C41 H75 O8 P	726.52	11.941	Partial match	Full match	3.79087e+07	2.93944e+07	4.09002e+07	4.81188e+07	2.58757e+07	1.68197e+07	3.00851e+07	2.18866e+07	1.65128	0.723586	0.0207529	0.9375	1.08212	PA
GlcADG (18:1-20:3)	C47 H80 O11	820.57	10.186	No results	Full match	1.24722e+09	1.16784e+09	1.1943e+09	1.15068e+09	6.3841e+08	9.40729e+08	9.04324e+08	9.60586e+08	1.38211	0.466868	0.0373866	1	1.11559	GlcADG
PE (18:2e/20:4)	C43 H76 N O7 P	749.537	11.865	Partial match	Full match	8.61355e+09	9.68997e+09	8.85378e+09	8.98127e+09	5.58827e+09	5.92764e+09	6.14222e+09	5.67876e+09	1.54856	0.630927	1.41369e-05	1	1.34741	PE
protectin D1	C22 H32 O4	360.23	1.286	Full match	No results	5.04419e+07	4.36763e+07	4.57827e+07	4.76246e+07	4.07609e+07	2.55365e+07	2.02582e+07	3.00712e+07	1.60791	0.68519	0.0382446	1	1.10843	-
PC (16:1e/16:0)	C40 H80 N O7 P	763.577	13.101	No results	Invalid mass	3.47456e+07	4.21553e+07	3.67949e+07	4.7584e+07	2.38714e+07	2.25519e+07	2.20027e+07	2.51163e+07	1.72414	0.785875	0.00209259	1	1.29465	PC
Leukotriene B4	C20 H32 O4	336.23	1.304	Full match	No results	4.43931e+07	4.00417e+07	4.92751e+07	4.37399e+07	3.81208e+07	2.31021e+07	1.54292e+07	3.20667e+07	1.63219	0.706808	0.0690894	1	1.0092	-
PE (19:0/20:3)	C44 H82 N O8 P	783.579	13.546	Partial match	Full match	9.01584e+08	1.08173e+09	9.23901e+08	1.01821e+09	8.81216e+08	1.20289e+09	1.20825e+09	8.17087e+08	0.955223	-0.0660902	0.78171	0.5	0.193589	PE
PEtOH (16:0-18:1)	C39 H75 O8 P	702.52	12.122	Partial match	Full match	3.73001e+07	4.25267e+07	3.06385e+07	3.50506e+07	2.52364e+07	2.50919e+07	2.45378e+07	2.04996e+07	1.52587	0.609634	0.00324594	1	1.23033	PEtOH
CL (16:0-18:2-16:1-18:1)	C77 H142 O17 P2	1400.97	16.305	Partial match	Full match	4.30001e+08	6.43853e+08	4.80141e+08	8.48397e+08	9.82656e+08	1.26666e+09	9.6745e+08	9.20579e+08	0.58066	-0.784234	0.0251954	1	1.11206	CL
PE (20:0/20:5)	C45 H80 N O8 P	793.564	12.969	Partial match	Full match	2.61383e+07	4.05746e+07	3.20538e+07	3.84424e+07	3.82001e+07	4.1071e+07	3.15008e+07	3.24259e+07	0.958179	-0.061633	0.683947	0.5625	0.286352	PE
POPC	C42 H82 N O8 P	759.58	12.611	Full match	No results	5.59594e+08	6.2623e+08	5.56522e+08	5.63872e+08	1.05912e+09	1.09927e+09	1.19369e+09	1.12755e+09	0.514824	-0.957848	2.39866e-06	1	1.35673	-
OxPC (18:1-18:1+1O(1Cyc))	C44 H82 N O9 P	845.58	8.464	No match	Invalid mass	5.29006e+07	3.60269e+07	4.27914e+06	3.8382e+07	2.88162e+07	2.7107e+07	2.93498e+07	2.84442e+07	1.15716	0.210584	0.771051	0.75	0.180681	PC
PA (18:0/18:1)	C39 H75 O8 P	702.521	12.512	Partial match	Full match	9.86017e+08	1.13582e+09	1.16748e+09	1.1146e+09	8.10838e+08	8.53745e+08	8.30698e+08	6.32657e+08	1.40793	0.493574	0.0083616	1	1.1989	PA
OxPI (18:0-20:5+3O(2Cyc))	C47 H81 O16 P	932.528	7.597	No results	Full match	4.47527e+07	2.78884e+07	4.70661e+07	3.41742e+07	1.16749e+07	7.8166e+06	8.71257e+06	1.0768e+07	3.9485	1.9813	0.000165302	1	1.32092	PI
Eicosapentaenoyl PAF C-16	C44 H80 N O7 P	765.568	13.638	Full match	No results	2.77536e+07	4.15171e+07	3.17148e+07	3.54657e+07	1.64418e+07	1.66421e+07	1.66174e+07	1.30935e+07	2.17297	1.11967	0.000528427	1	1.30234	-
1-(hexadec-1-enyl)-2-hexadecanoyl-sn-glycero-3-phosphoethanolamine	C37 H74 N O7 P	675.519	0.976	Full match	No results	3.08871e+07	2.06171e+06	1.89678e+07	4.52753e+07	1.83554e+06	2.15052e+06	852463	1.05108e+06	16.5023	4.0446	0.0342249	0.9375	1.10341	PE
PE (18:1e/18:0)	C41 H82 N O7 P	731.584	14.819	Partial match	Full match	2.08838e+07	4.12975e+07	2.56999e+07	3.32807e+07	2.37044e+07	2.69293e+07	3.02212e+07	2.86538e+07	1.10641	0.145891	0.672866	0.5625	0.295874	PE
PC (16:1e/18:1)	C42 H82 N O7 P	789.59	12.698	No match	Invalid mass	6.30753e+08	8.45407e+08	7.24941e+08	2.63538e+08	9.29478e+08	6.71726e+07	1.1801e+09	7.72418e+08	0.835708	-0.258929	0.849123	0.6875	0.129709	PC
N-[(2S,3R,4E,14Z)-1,3-Dihydroxy-4,14-octadecadien-2-yl]tricosanamide	C41 H79 N O3	633.607	14.199	Full match	No results	3.47319e+07	4.1196e+07	3.25119e+07	4.16084e+07	2.84728e+07	4.04902e+07	3.31386e+07	3.01304e+07	1.13474	0.182355	0.239352	0.8125	0.659878	-
PE (18:0/22:3)	C45 H84 N O8 P	797.593	13.986	Partial match	Full match	2.56801e+07	4.09003e+07	2.82746e+07	3.35063e+07	3.51178e+07	4.39986e+07	4.09899e+07	3.06316e+07	0.851553	-0.231831	0.250082	0.8125	0.649457	PE
PG (20:5/22:6)	C48 H73 O10 P	840.496	8.176	Partial match	Full match	3.86622e+07	4.07372e+07	2.89331e+07	1.61565e+07	1.81537e+06	1.47097e+06	1.35036e+06	1.3354e+06	20.8451	4.38164	0.000306542	1	1.34727	PG
PG (16:0/22:6)	C44 H75 O10 P	794.511	10.028	Partial match	Full match	4.5387e+07	3.87999e+07	4.60265e+07	2.97788e+07	3.8565e+07	3.8673e+07	4.15573e+07	3.95217e+07	1.01058	0.0151854	0.973473	0.625	0.113754	PG
PS (18:1/22:1)	C46 H86 N O10 P	843.599	13.545	Partial match	Full match	8.75491e+08	1.03778e+09	8.96896e+08	9.8165e+08	8.62834e+08	1.18175e+09	1.17818e+09	7.93918e+08	0.944018	-0.0831134	0.713115	0.5	0.239383	PS
LPC 16:1	C24 H48 N O7 P	539.323	2.038	No match	Invalid mass	4.50697e+07	2.58652e+07	2.54267e+07	4.43357e+07	2.49352e+07	2.56963e+07	1.80728e+07	1.99355e+07	1.58729	0.666567	0.0670244	0.9375	0.95664	PC
gibberellin A53	C20 H28 O5	348.194	1.085	Full match	No results	5.08943e+07	3.54823e+07	4.58253e+07	3.79534e+07	2.54363e+07	2.45681e+07	2.53921e+07	3.11908e+07	1.59639	0.674816	0.00515903	1	1.21297	-
PG (20:3/22:6)	C48 H77 O10 P	844.527	9.083	Partial match	Full match	4.77051e+07	3.94516e+07	3.35304e+07	4.3841e+07	4.81619e+06	4.7885e+06	5.06879e+06	4.71364e+06	8.48647	3.08516	5.7514e-05	1	1.3644	PG
PS (18:1/20:1)	C44 H82 N O10 P	815.568	12.459	Partial match	Full match	1.05978e+09	1.11622e+09	1.09875e+09	1.03486e+09	9.59248e+08	8.90016e+08	9.76431e+08	9.26513e+08	1.14855	0.199815	0.00221737	1	1.23896	PS
PE (22:0/18:1)	C45 H88 N O8 P	801.628	15.145	Partial match	Full match	1.17501e+07	3.57485e+07	1.53662e+07	2.80163e+07	2.86888e+07	4.43092e+07	3.46379e+07	2.67456e+07	0.676292	-0.564283	0.169846	0.75	0.781945	PE
PE (18:0/19:1)	C42 H82 N O8 P	759.579	13.996	Partial match	Full match	2.34455e+07	4.00662e+07	2.67227e+07	3.37968e+07	3.93831e+07	3.66305e+07	3.51811e+07	3.06117e+07	0.874652	-0.193218	0.309848	0.6875	0.602279	PE
CL (18:0-18:1-18:1-22:5)	C85 H152 O17 P2	1507.05	16.859	Partial match	Full match	7.97952e+06	3.98652e+07	1.61057e+07	2.78385e+07	2.32741e+07	2.35891e+07	2.77994e+07	5.39292e+06	1.14657	0.197319	0.800288	0.375	0.199636	CL
PS (18:0/22:5)	C46 H80 N O10 P	837.553	11.532	Partial match	Full match	1.08433e+09	9.4902e+08	1.04145e+09	1.07467e+09	1.11175e+09	1.06855e+09	7.68698e+08	1.13841e+09	1.01518	0.0217404	0.805526	0.625	0.150408	PS
PG (20:4/22:6)	C48 H75 O10 P	842.511	8.695	Not the top hit	Full match	1.8631e+06	3.9007e+07	4.36279e+07	2.14901e+07	2.36849e+06	1.64942e+06	4.24676e+06	2.61188e+06	9.74465	3.28461	0.0840856	0.8125	0.964754	PG
PC (19:1/20:4)	C47 H84 N O8 P	867.6	11.571	No match	Invalid mass	4.89134e+07	3.02554e+07	3.88499e+07	4.11084e+07	2.4556e+07	2.93161e+07	2.57536e+07	2.79915e+07	1.47864	0.564271	0.0245655	1	1.12771	PC
OxPC (16:0-18:1+2O)	C42 H82 N O10 P	837.574	8.985	No results	Invalid mass	4.34862e+07	2.65385e+07	2.1848e+06	4.02396e+06	4.05975e+07	2.06055e+07	2.40552e+07	2.75089e+07	0.676026	-0.564849	0.261354	0.625	0.664147	PC
1-hexadecyl-2-octadecanoyl-sn-glycero-3-phosphocholine	C42 H86 N O7 P	747.617	14.412	Full match	No results	2.21518e+07	2.90838e+07	1.55219e+07	3.55717e+07	2.59825e+07	3.86242e+07	4.05433e+07	3.45232e+07	0.732633	-0.448838	0.159275	0.8125	0.776949	PC
N-(octadecanoyl)-tetradecasphing-4-enine-1-phosphoethanolamine	C34 H69 N2 O6 P	632.49	8.332	Full match	No results	4.3836e+07	3.61761e+07	4.36682e+07	3.85128e+07	3.30191e+07	3.63885e+07	3.59988e+07	3.0608e+07	1.19247	0.253952	0.032034	0.9375	1.03219	-
CL (18:0-18:1-18:1-18:1)	C81 H152 O17 P2	1459.05	17.124	Partial match	Full match	3.11244e+08	1.05007e+09	4.30345e+08	8.33725e+08	6.83225e+08	7.60237e+08	7.19677e+08	6.31107e+08	0.939567	-0.089932	0.582382	0.5	0.371034	CL
LPG 18:1	C24 H47 O9 P	510.296	2.895	Partial match	Full match	2.76505e+07	3.50209e+07	4.12804e+07	4.20341e+07	1.19745e+07	1.26669e+07	1.53554e+07	1.38339e+07	2.71194	1.43933	0.000406463	1	1.32078	PG
Palmitic Acid	C16 H32 O2	256.24	2.664	Full match	No results	6.99727e+06	5.64029e+06	6.28312e+06	6.33844e+06	3.46243e+07	4.22025e+07	3.96148e+07	4.37193e+07	0.157711	-2.66465	2.10663e-07	1	1.36445	FA
PI (18:1/20:3)	C47 H83 O13 P	886.557	10.68	Partial match	Full match	1.10868e+09	1.04483e+09	9.32114e+08	5.95528e+08	8.83889e+08	6.35769e+08	8.48491e+08	9.43989e+08	1.11141	0.152393	0.613128	0.6875	0.303518	PI
PC (14:1e/16:0)	C38 H76 N O7 P	675.525	11.059	No results	Invalid mass	4.253e+07	3.15459e+07	3.3396e+07	2.83801e+07	8.25127e+06	1.71623e+07	1.64301e+07	1.92976e+07	2.22194	1.15182	0.0153977	1	1.1659	PC
Cer-NDS (d24:0/16:2)	C40 H77 N O3	679.613	14.194	No results	Invalid mass	3.12143e+07	3.81757e+07	2.90619e+07	3.76005e+07	2.6267e+07	3.57032e+07	2.9141e+07	2.75473e+07	1.14659	0.197347	0.202552	0.8125	0.704227	Cer
SM (d14:2/19:0)	C38 H75 N2 O6 P	672.523	9.08	No match	Invalid mass	3.79574e+07	3.39324e+07	3.33251e+07	3.66169e+07	3.79703e+07	3.39459e+07	3.99436e+07	3.81549e+07	0.945453	-0.0809225	0.274932	0.875	0.609694	SM
PE (18:0e/15:0)	C38 H78 N O7 P	691.553	12.136	Partial match	Full match	2.39042e+07	1.06539e+07	1.11853e+07	1.17971e+07	3.54632e+07	3.29221e+07	2.90883e+07	2.80389e+07	0.458444	-1.12518	0.017991	1	1.1864	PE
PI (18:0/18:1)	C45 H85 O13 P	864.573	12.384	Partial match	Full match	6.23816e+09	5.95265e+09	6.0364e+09	6.49052e+09	7.14484e+09	9.33636e+09	8.67892e+09	8.97559e+09	0.724102	-0.465736	0.00909139	1	1.23454	PI
PS (16:0/18:0)	C40 H78 N O10 P	763.536	12.427	Partial match	Full match	2.34583e+07	3.80865e+07	3.68853e+07	1.03146e+07	1.94013e+07	2.60474e+07	2.41785e+07	2.0516e+07	1.20636	0.270655	0.82161	0.625	0.135824	PS
(2R)-3-(Phosphonooxy)-1,2-propanediyl didocosanoate	C47 H93 O8 P	816.665	13.832	Full match	No results	3.10301e+07	2.82167e+07	2.80532e+07	3.39777e+07	2.53763e+07	2.94725e+07	3.05682e+07	2.78648e+07	1.07058	0.0983968	0.309932	0.75	0.565666	-
PE (18:2e/22:5)	C45 H78 N O7 P	775.551	11.896	Partial match	Full match	9.99879e+08	1.04358e+09	1.08552e+09	7.74309e+08	5.60778e+08	5.66248e+08	3.79242e+08	5.43157e+08	1.90458	0.92947	0.00218133	1	1.24272	PE
Cer-NDS (d23:0/12:0)	C35 H71 N O3	599.549	13.015	No match	Invalid mass	3.08799e+07	3.72581e+07	3.45008e+07	3.61671e+07	7.21281e+06	6.99921e+06	7.60503e+06	6.78888e+06	4.85235	2.27868	6.80301e-07	1	1.36622	Cer
N-tricosanoylsphing-4-enine-1-phosphocholine	C46 H93 N2 O6 P	800.678	14.477	Full match	No results	7.97084e+08	1.01373e+09	9.61363e+08	1.13211e+09	9.07223e+08	1.04942e+09	9.98218e+08	8.93096e+08	1.01464	0.0209683	0.919232	0.5625	0.152787	SM
PG (18:1/19:1)	C43 H81 O10 P	788.555	11.071	Partial match	Full match	1.7517e+07	8.60534e+06	2.38956e+07	1.76962e+07	3.83835e+07	3.17858e+07	3.00873e+07	4.22078e+07	0.475306	-1.07307	0.0282384	1	1.12116	PG
3,4-dihydroxybutyric acid	C4 H8 O4	120.042	1.042	Full match	No results	4.0745e+07	7.49365e+06	2.26386e+07	1.74028e+07	2.85629e+07	4.01016e+07	3.18197e+07	3.32924e+07	0.659907	-0.599666	0.19886	0.75	0.764078	-
PE (18:0e/14:1)	C37 H74 N O7 P	675.522	10.768	Partial match	Full match	3.77408e+06	4.5469e+06	4.10937e+07	2.12495e+06	4.23318e+06	3.18051e+06	4.08875e+06	3.4982e+06	3.43583	1.78066	0.488517	0.625	0.422323	PE
PE (20:1/20:3)	C45 H82 N O8 P	795.578	11.448	Partial match	Full match	1.13524e+09	9.40927e+08	1.05991e+09	1.11778e+09	6.05154e+08	6.66825e+08	6.89379e+08	6.86237e+08	1.60669	0.684087	0.000178639	1	1.32225	PE
PE (18:1/22:6)	C45 H76 N O8 P	789.532	10.959	Partial match	Full match	7.71495e+08	1.02289e+09	8.56971e+08	9.00898e+08	9.66507e+08	1.13045e+09	1.06696e+09	9.79903e+08	0.857241	-0.222227	0.0718322	0.875	0.937789	PE
OxPE (18:0-20:3+4O(1Cyc))	C43 H80 N O12 P	833.544	7.631	No results	Full match	4.53875e+07	2.69997e+07	3.36349e+07	2.75761e+07	2.46597e+07	2.05655e+07	2.04834e+07	1.93766e+07	1.57017	0.650919	0.0290054	1	1.10174	PE
PE (18:1e/20:1)	C43 H84 N O7 P	757.6	14.744	Partial match	Full match	4.52872e+07	2.88586e+07	1.63652e+07	2.15757e+07	2.03839e+07	2.31133e+07	2.16638e+07	1.8073e+07	1.34665	0.429371	0.373869	0.625	0.528768	PE
CL (18:0-18:1-18:0-20:3)	C83 H154 O17 P2	1485.06	17.223	Partial match	Full match	1.47515e+07	3.53466e+07	2.57981e+07	3.87289e+07	3.27634e+07	3.9545e+07	3.04173e+07	2.7864e+07	0.877749	-0.18812	0.467254	0.625	0.45456	CL
PI (18:0/20:3)	C47 H85 O13 P	888.573	12.213	Partial match	Full match	6.62854e+08	6.92557e+08	6.99832e+08	7.98118e+08	1.02994e+09	1.07358e+09	1.06127e+09	1.01144e+09	0.683238	-0.549539	0.00118844	1	1.32232	PI
HBMP (16:0-18:1-18:1)	C58 H109 O11 P	1012.77	15.596	No results	Full match	2.121e+07	3.43526e+07	2.25869e+07	2.80524e+07	2.93723e+07	3.90806e+07	3.09787e+07	2.98794e+07	0.821291	-0.284035	0.166064	0.8125	0.769621	HBMP
Dihomo-Î³-Linolenoyl PAF C-16	C44 H84 N O7 P	769.601	13.274	Full match	No results	7.69727e+08	1.01248e+09	8.3062e+08	1.0898e+09	9.46452e+08	9.88957e+08	1.00139e+09	9.17216e+08	0.960718	-0.0578155	0.593951	0.5	0.352236	-
N-heptadecanoylsphinganine-1-phosphocholine	C40 H83 N2 O6 P	718.6	12.456	Full match	No results	1.09095e+09	1.00174e+09	1.07528e+09	1.08668e+09	5.94411e+08	6.13326e+08	6.28882e+08	5.66744e+08	1.77029	0.823985	1.55104e-06	1	1.35854	SM
1-Palmitoyl-2-hydroxy-sn-glycero-3-PE	C21 H44 N O7 P	453.286	2.071	Full match	No results	2.1416e+07	2.07054e+07	1.93713e+07	1.83544e+07	3.68543e+07	2.22808e+07	3.16156e+07	2.47073e+07	0.691569	-0.532056	0.0497494	1	1.05193	-
Forskolin	C22 H34 O7	410.231	1.072	Full match	No results	4.42871e+07	3.06175e+07	3.61219e+07	3.26645e+07	2.88385e+07	3.562e+07	3.12827e+07	3.61554e+07	1.08942	0.123562	0.445872	0.625	0.450019	-
PG (12:0/16:0)	C34 H67 O10 P	666.448	9.125	Partial match	Full match	4.22026e+06	2.93943e+06	3.83632e+06	3.24687e+06	3.43813e+07	3.84907e+07	2.8327e+07	3.64413e+07	0.103479	-3.27259	9.4881e-07	1	1.3613	PG
Cer-NS (d18:1/22:1)	C40 H77 N O3	619.591	14.18	Partial match	Full match	8.03154e+08	1.00006e+09	8.61502e+08	9.63023e+08	4.67635e+08	5.28946e+08	5.33247e+08	4.53005e+08	1.82957	0.871508	0.000112496	1	1.32476	Cer
Myristaldehyde	C14 H28 O	212.214	3.038	Full match	No results	4.35366e+07	2.80666e+07	3.94271e+07	3.70142e+07	2.72677e+07	2.56861e+07	2.77011e+07	2.96923e+07	1.34163	0.423982	0.0519975	0.9375	1.04533	FA
N-Stearoyltaurine	C20 H41 N O4 S	391.276	4.118	Full match	No results	4.01661e+07	3.07512e+07	3.93012e+07	3.53444e+07	2.8217e+07	2.8734e+07	3.13725e+07	2.84852e+07	1.24616	0.317495	0.0313122	0.9375	1.10004	-
Cer-NS (d18:1/18:0)	C36 H71 N O3	565.544	13.203	Partial match	Full match	8.45638e+08	9.97992e+08	8.83647e+08	9.7861e+08	1.54595e+08	1.7207e+08	1.92635e+08	1.76294e+08	5.32766	2.4135	1.75048e-07	1	1.36466	Cer
Pregnenolone sulfate	C21 H32 O5 S	396.197	7.638	Full match	No results	2.04335e+07	1.88374e+07	1.75541e+07	2.00376e+07	3.60606e+07	1.96253e+06	3.23936e+07	3.5436e+07	0.726128	-0.461705	0.87022	0.75	0.118045	-
PE (18:1e/22:3)	C45 H84 N O7 P	781.601	14.45	Partial match	Full match	1.06575e+07	3.43064e+07	2.05127e+07	3.03041e+07	2.28838e+07	2.80454e+07	2.49307e+07	1.62362e+07	1.04001	0.0565943	0.913034	0.5625	0.175878	PE
DL-Valine	C5 H11 N O2	117.079	1.041	Full match	No results	5.79686e+06	3.70233e+06	4.76316e+06	4.30533e+06	3.25492e+07	3.77581e+07	3.45654e+07	3.25602e+07	0.135104	-2.88786	5.19165e-05	1	1.36	-
PG (18:0/20:4)	C44 H79 O10 P	798.541	11.536	Partial match	Full match	3.01237e+07	3.41517e+07	2.96013e+07	3.27075e+07	2.17773e+07	2.35986e+07	2.50338e+07	1.34726e+07	1.50907	0.59366	0.0498292	1	1.06376	PG
OxPE (18:0-20:5+4O(2Cyc))	C43 H76 N O12 P	829.512	6.997	No results	Full match	3.11322e+07	2.20213e+07	3.03648e+07	1.99772e+07	3.58241e+07	2.20953e+07	2.63875e+07	2.61158e+07	0.937267	-0.0934683	0.668903	0.625	0.283311	PE
PS (18:1/24:2)	C48 H88 N O10 P	869.615	13.609	Partial match	Full match	1.65315e+07	2.1426e+07	1.79395e+07	1.8607e+07	2.58181e+07	2.27088e+07	3.56732e+07	3.34499e+07	0.633268	-0.659112	0.0169971	1	1.1436	PS
15-Hydroxypentadecanoic acid	C15 H30 O3	258.22	3.037	Full match	No results	4.24571e+07	2.74211e+07	3.84353e+07	3.60152e+07	2.65183e+07	2.50533e+07	2.68956e+07	2.90548e+07	1.34232	0.424726	0.0507342	0.9375	1.0474	-
PE (18:1e/19:1)	C42 H82 N O7 P	743.585	14.454	Partial match	Full match	1.34388e+07	3.3456e+07	1.57501e+07	2.33557e+07	2.16206e+07	2.48678e+07	2.23016e+07	2.05792e+07	0.962307	-0.055431	0.66242	0.5625	0.314218	PE
PE (16:1e/14:0)	C35 H70 N O7 P	647.49	11.675	Partial match	Full match	1.36941e+07	1.73281e+07	1.72423e+07	1.71166e+07	3.27918e+07	3.39611e+07	3.4922e+07	3.0042e+07	0.496377	-1.01049	0.000169362	1	1.33492	PE
PA (16:1/18:1)	C37 H69 O8 P	672.473	10.237	Partial match	Full match	3.38956e+07	3.13549e+07	3.73706e+07	3.26371e+07	2.55736e+07	1.97398e+07	2.40849e+07	2.09258e+07	1.49748	0.582533	0.00220154	1	1.26008	PA
PI (18:1/22:1)	C49 H91 O13 P	918.621	13.377	Partial match	Full match	4.27745e+06	4.5207e+06	4.63536e+06	4.68477e+06	3.26961e+07	3.63249e+07	3.29048e+07	3.00087e+07	0.137328	-2.8643	3.66091e-07	1	1.36778	PI
PC (18:5e/22:0)	C48 H88 N O7 P	867.637	13.924	No results	Invalid mass	2.35003e+07	3.27783e+07	2.83596e+07	3.01889e+07	1.24959e+07	1.5343e+07	1.27936e+07	7.16431e+06	2.40241	1.26448	0.00686367	1	1.23419	PC
3-hydroxytetradecanoylcarnitine	C21 H41 N O5	387.299	2.912	Full match	No results	4.01106e+07	2.97131e+07	3.70325e+07	3.11001e+07	2.64062e+07	2.66611e+07	2.65089e+07	2.76189e+07	1.28697	0.363973	0.0395459	1	1.11605	FA
CL (16:1-18:2-18:1-18:2)	C79 H142 O17 P2	1424.97	16.106	Partial match	Full match	4.74719e+08	9.38903e+08	6.20758e+08	7.38302e+08	6.02301e+08	5.18905e+08	6.76903e+08	7.42934e+08	1.09116	0.125861	0.706046	0.5625	0.25108	CL
PC (18:0e/17:0)	C43 H88 N O7 P	807.639	14.416	No results	Invalid mass	1.9454e+07	2.37627e+07	1.20157e+07	2.85161e+07	7.03318e+06	3.21544e+07	3.40099e+07	2.78647e+07	0.828682	-0.27111	0.864772	0.6875	0.117906	PC
Phloionolic acid	C18 H36 O5	332.257	1.314	Full match	No results	2.08614e+07	1.96918e+07	2.03009e+07	1.85952e+07	3.40125e+07	2.97783e+07	2.02657e+07	3.56571e+07	0.663661	-0.591481	0.0538511	0.875	1.05759	FA
OxPE (18:0-20:4+4O(1Cyc))	C43 H78 N O12 P	831.526	7.481	No results	Full match	3.55154e+07	2.60037e+07	3.66529e+07	2.59442e+07	2.46859e+07	2.61405e+07	2.90196e+07	2.80957e+07	1.14985	0.20144	0.279055	0.625	0.639421	PE
LPI 18:1	C27 H51 O12 P	598.313	2.615	Partial match	Full match	2.25392e+07	3.22497e+07	2.94572e+07	2.80366e+07	2.79173e+07	2.45269e+07	2.96024e+07	2.43422e+07	1.0554	0.0777919	0.609677	0.625	0.313615	PI
PC (18:1/20:3)	C46 H84 N O8 P	855.599	11.446	No match	Invalid mass	997270300	8.11151e+08	8.95482e+08	9.87558e+08	531644622	5.97052e+08	6.1436e+08	5.95237e+08	1.5787	0.658736	0.000453595	1	1.30748	PC
CL (18:1-18:1-18:1-18:2)	C81 H148 O17 P2	1455.02	16.626	Partial match	Full match	3.7287e+08	8.97707e+08	5.01716e+08	7.97423e+08	7.37641e+08	8.85123e+08	6.89301e+08	6.59259e+08	0.864839	-0.209497	0.411603	0.5625	0.51123	CL
PE (20:1/22:6)	C47 H80 N O8 P	817.561	12.1	Partial match	Full match	1.0678e+07	1.78998e+07	1.40765e+07	1.71085e+07	2.28424e+07	3.52953e+07	3.14658e+07	2.43568e+07	0.524418	-0.931212	0.00623846	1	1.18129	PE
.alpha.-Aminoadipic acid	C6 H11 N O4	161.069	0.971	Full match	No results	6.07039e+06	1.70243e+06	7.07552e+06	3.3593e+06	3.04988e+07	3.52865e+07	3.07741e+07	3.30846e+07	0.140443	-2.83194	0.00706715	1	1.28236	-
Cer-AS (d18:2/23:0)	C41 H79 N O4	649.602	14.489	No results	Full match	8.77684e+06	1.40504e+07	9.49174e+06	1.29587e+07	2.68135e+07	3.05334e+07	3.3444e+07	2.90994e+07	0.377659	-1.40484	0.00142217	1	1.30989	Cer
PC (16:0/22:4)	C46 H84 N O8 P	855.6	11.702	No match	Invalid mass	2.87402e+07	3.18317e+07	2.88323e+07	3.20673e+07	2.61479e+07	1.63022e+07	2.71687e+07	2.91515e+07	1.22984	0.298469	0.180556	0.875	0.778718	PC
CL (18:0-22:6-18:1-18:1)	C85 H150 O17 P2	1505.03	16.779	Partial match	Full match	1.04335e+07	3.17199e+07	1.94392e+07	2.84266e+07	2.39554e+07	2.05171e+07	2.64326e+07	2.86436e+07	0.904273	-0.14517	0.538802	0.5625	0.387534	CL
OxPI (18:0-20:4+1O(1Cyc))	C47 H81 O14 P	900.538	8.882	No results	Full match	4.00481e+07	2.21641e+07	2.49349e+07	5.76834e+06	1.78187e+07	1.7796e+07	3.25357e+07	1.90133e+07	1.06599	0.0921928	0.820313	0.625	0.164397	PI
PC (20:1/20:5)	C48 H84 N O8 P	879.601	11.372	No results	Invalid mass	2.13644e+07	1.32284e+07	2.58134e+07	1.82155e+07	9.65123e+06	3.49601e+07	2.34826e+07	3.57235e+07	0.757307	-0.40105	0.603437	0.6875	0.309017	PC
4,10-Undecadiynal	C11 H14 O	162.104	1.1	Full match	No results	3.71011e+07	2.93113e+07	3.02588e+07	2.56025e+07	2.2361e+07	2.29663e+07	2.4309e+07	2.84932e+07	1.24604	0.317355	0.0662651	0.9375	0.939836	-
OxPS (18:0-20:3+1O)	C44 H80 N O11 P	769.526	9.202	No match	Invalid mass	3.40111e+07	2.82928e+07	2.76323e+07	3.44035e+07	1.53295e+07	5.64691e+06	2.08601e+07	1.82532e+07	2.06923	1.0491	0.0652143	1	1.02311	PS
PE (19:1/20:3)	C44 H80 N O8 P	781.564	12.381	Partial match	Full match	2.07673e+07	3.149e+07	2.2139e+07	2.7457e+07	2.78794e+07	2.66371e+07	2.30113e+07	1.9836e+07	1.04611	0.0650355	0.758121	0.4375	0.237783	PE
CL (16:0-18:1-18:1-18:1)	C79 H148 O17 P2	1431.02	16.856	Partial match	Full match	3.0685e+08	8.34427e+08	4.03903e+08	7.01114e+08	8.2564e+08	9.81255e+08	6.08151e+08	7.25073e+08	0.715353	-0.483274	0.190922	0.75	0.750769	CL
PE (18:1e/20:4)	C43 H78 N O7 P	751.553	13.077	Partial match	Full match	3.38499e+09	7.84883e+09	5.45644e+09	6.92234e+09	3.70493e+09	2.4369e+09	3.64957e+09	2.04948e+09	1.99416	0.995781	0.0310706	0.875	1.04128	PE
2,4-Nonadien-1-al	C9 H14 O	138.104	1.125	Full match	No results	3.93895e+07	2.0106e+07	3.50379e+07	2.78718e+07	2.57721e+07	2.24869e+07	2.96809e+07	3.46718e+07	1.08697	0.120307	0.725344	0.625	0.26491	-
PI (16:0/20:4)	C45 H79 O13 P	858.526	10.181	Partial match	Full match	9.17381e+08	8.87123e+08	8.85803e+08	8.49071e+08	6.37745e+08	7.35687e+08	7.09535e+08	6.89424e+08	1.27665	0.352365	0.00124435	1	1.2961	PI
2-hydroxy Lignoceric Acid	C24 H48 O3	384.36	10.742	Full match	No results	2.4912e+07	2.58268e+07	2.41498e+07	2.05608e+07	2.73442e+07	2.15703e+07	3.24021e+07	2.61156e+07	0.888462	-0.170619	0.305714	0.8125	0.581473	-
OxPI (18:0-20:4+3O(2Cyc))	C47 H83 O16 P	934.543	7.441	No results	Full match	3.89602e+07	2.55049e+07	3.35539e+07	2.21627e+07	3.23729e+07	1.47383e+07	2.44024e+07	2.06183e+07	1.30445	0.383444	0.228894	0.8125	0.669016	PI
(2E)-10-Methoxy-10-oxo-2-decenoic acid	C11 H18 O4	214.121	1.101	Full match	No results	3.89586e+07	2.51946e+07	3.42012e+07	3.1786e+07	2.74724e+07	2.04642e+07	2.55837e+07	2.71668e+07	1.29252	0.370189	0.0738293	0.8125	0.92204	-
PI (18:0/20:5)	C47 H81 O13 P	884.542	10.663	Partial match	Full match	9.41778e+08	8.78974e+08	1.00034e+09	9.32207e+08	5.59893e+08	6.03865e+08	5.61557e+08	5.81382e+08	1.62713	0.702332	1.53067e-05	1	1.35245	PI
SM (d14:1/18:0)	C37 H75 N2 O6 P	734.559	9.46	No results	Invalid mass	3.40185e+07	1.10841e+07	3.48768e+07	3.2456e+07	2.2258e+07	2.61839e+07	2.58641e+07	2.33013e+07	1.15192	0.204034	0.873289	0.75	0.159184	SM
cis-Jasmone	C11 H16 O	164.12	1.136	Full match	No results	3.8851e+07	6.12325e+06	2.0253e+07	1.34187e+07	3.16537e+07	1.45861e+07	2.63257e+07	2.84139e+07	0.778832	-0.360615	0.377099	0.6875	0.539571	FA
Chenodeoxycholic acid 3-sulfate	C24 H40 O7 S	472.248	3.951	Full match	No results	3.79894e+07	2.70405e+07	2.80727e+07	3.34282e+07	2.90559e+07	2.59178e+07	3.21044e+07	3.10182e+07	1.07142	0.0995235	0.526258	0.625	0.382801	-
HBMP (18:1-18:1-18:1)	C60 H111 O11 P	1038.79	15.612	Partial match	Full match	1.61002e+07	3.04904e+07	1.59038e+07	2.82838e+07	2.10142e+07	2.17488e+07	1.32692e+07	1.72977e+07	1.23794	0.307943	0.413827	0.625	0.49126	HBMP
PC (18:0e/20:1)	C46 H92 N O7 P	847.677	13.707	No results	Invalid mass	2.33059e+07	2.5898e+07	2.38148e+07	2.53058e+07	3.18228e+07	2.78583e+07	3.12427e+07	2.51226e+07	0.847287	-0.239077	0.0524513	0.875	1.01277	PC
CL (16:0-18:1-18:0-18:1)	C79 H150 O17 P2	1433.04	17.122	Partial match	Full match	2.46191e+08	8.54792e+08	3.29855e+08	6.57836e+08	7.01543e+08	8.36385e+08	8.03103e+08	7.04587e+08	0.685797	-0.544147	0.186046	0.75	0.788588	CL
PC (18:5e/19:0)	C45 H82 N O7 P	765.57	12.113	No match	Invalid mass	3.08156e+07	3.02337e+07	2.30687e+07	2.63834e+07	1.47051e+07	1.86369e+07	1.58742e+07	1.54793e+07	1.70802	0.772327	0.000978641	1	1.27706	PC
SM (d14:1/24:0)	C43 H87 N2 O6 P	804.634	12.475	No results	Invalid mass	2.05363e+07	2.07442e+07	3.41122e+07	2.07195e+07	8.00244e+06	8.52558e+06	7.39254e+06	1.29227e+07	2.60868	1.38332	0.00162901	1	1.24836	SM
MFCD00083370	C22 H44 O3	356.329	9.309	Full match	No results	2.13368e+07	1.81583e+07	1.26933e+07	1.50117e+07	2.59765e+07	2.72673e+07	3.15444e+07	2.62064e+07	0.605436	-0.723954	0.0135629	1	1.18753	-
PE (18:0e/20:4)	C43 H80 N O7 P	753.569	11.703	Partial match	Full match	8.59655e+08	8.50041e+08	8.90893e+08	8.84678e+08	6.02343e+08	6.3761e+08	6.20403e+08	6.08874e+08	1.41148	0.497208	9.65269e-07	1	1.36021	PE
OxPI (18:1-20:4+1O)	C47 H81 O14 P	900.538	8.09	No results	Full match	2.36811e+07	2.02718e+07	2.42225e+07	1.97624e+07	3.14158e+07	2.57076e+07	2.88471e+07	1.88954e+07	0.838574	-0.25399	0.252282	0.75	0.653161	PI
CL (16:1-18:1-16:1-18:2)	C77 H140 O17 P2	1398.96	16.051	No results	Full match	4.46403e+08	8.46416e+08	4.67912e+08	7.76675e+08	7.87947e+08	7.79709e+08	6.5813e+08	6.30467e+08	0.888369	-0.17077	0.43354	0.625	0.487309	CL
CL (18:1-18:2-18:2-20:4)	C83 H144 O17 P2	1474.98	16.03	Partial match	Full match	1.49224e+07	2.95374e+07	1.5777e+07	2.8934e+07	1.72965e+07	2.05337e+07	2.18047e+07	1.46381e+07	1.20058	0.263733	0.523813	0.625	0.405696	CL
Cer-NP (t18:0/24:1)	C42 H83 N O4	665.634	14.534	Partial match	Full match	1.35093e+07	2.94708e+07	1.83652e+07	2.28342e+07	1.46219e+07	1.78298e+07	1.67999e+07	1.05712e+07	1.40715	0.492774	0.170018	0.8125	0.757327	Cer
1-(1Z-hexadecenyl)-2-arachidonoyl-sn-glycero-3-phosphoethanolamine	C41 H74 N O7 P	723.518	10.845	Full match	No results	2.76861e+07	2.87819e+07	2.57165e+07	3.21042e+07	2.62214e+07	2.73865e+07	2.72457e+07	2.43679e+07	1.08617	0.119253	0.195039	0.8125	0.723211	PE
PE (16:0/18:1)	C39 H76 N O8 P	717.532	12.32	Partial match	Full match	3.95109e+09	4.35411e+09	4.05172e+09	4.59246e+09	8.00853e+09	8.52018e+09	7.75114e+09	7.30875e+09	0.536566	-0.898172	1.16959e-05	1	1.34708	PE
PS(18:1(9Z)/22:6(4Z,7Z,10Z,13Z,16Z,19Z))	C46 H76 N O10 P	833.52	11.467	Full match	No results	2.30265e+07	1.42337e+07	1.46675e+07	1.77576e+07	4.68772e+06	3.23204e+07	6.58241e+06	9.03559e+06	1.32416	0.405074	0.277638	0.75	0.638942	PS
PE (16:0/20:5)	C41 H72 N O8 P	737.501	10.451	Partial match	Full match	5.09855e+08	5.78284e+08	5.1789e+08	5.49881e+08	8.31237e+08	8.74485e+08	8.6857e+08	9.2661e+08	0.615815	-0.69943	1.80653e-05	1	1.3471	PE
Octadecanedioic acid	C18 H34 O4	314.246	1.536	Full match	No results	2.83599e+07	1.95318e+07	2.64528e+07	1.88135e+07	2.70082e+07	2.56422e+07	3.05779e+07	3.03579e+07	0.820153	-0.286035	0.13405	0.8125	0.843948	FA
OxPE (18:0-20:4+3O )	C43 H78 N O11 P	815.532	7.999	No results	Full match	2.15039e+07	1.52451e+07	1.82188e+07	1.27015e+07	3.05773e+07	1.13516e+07	2.1806e+07	1.99913e+07	0.808221	-0.307178	0.497684	0.6875	0.409439	PE
N-methyl-2-oxoglutaramic acid	C6 H9 N O4	159.053	0.982	Full match	No results	1.34236e+07	1.13266e+07	1.2679e+07	1.3425e+07	3.03702e+07	2.379e+07	1.35234e+07	1.71685e+07	0.599329	-0.73858	0.0756108	1	0.989786	FA
2-Hydroxyadipic acid	C6 H10 O5	162.053	0.988	Full match	No results	3.65269e+07	1.37052e+06	1.43987e+07	1.06667e+07	1.11364e+07	1.18478e+07	1.02484e+07	1.10931e+07	1.42046	0.506355	0.8249	0.5625	0.205343	FA
12-hydroxyjasmonic acid	C12 H18 O4	226.121	1.089	Full match	No results	3.50589e+07	2.35494e+07	2.69469e+07	2.32101e+07	2.29765e+07	2.07727e+07	2.41153e+07	2.64917e+07	1.15271	0.20503	0.282527	0.75	0.624852	FA
LPE 20:1	C25 H50 N O7 P	507.333	5.377	Partial match	Full match	2.73501e+07	2.13757e+07	2.11967e+07	1.99257e+07	3.02196e+07	2.81746e+07	2.83479e+07	2.50439e+07	0.803752	-0.315178	0.0409451	0.9375	1.03222	PE
OxPE (18:0-20:4+2O )	C43 H78 N O10 P	799.538	10.394	Partial match	Full match	2.7458e+07	2.6714e+07	3.2356e+07	3.1243e+07	1.63184e+07	1.21197e+07	1.6126e+07	1.54083e+07	1.96375	0.973613	0.00036978	1	1.31061	PE
HexCer-NS (d30:2/12:1)	C48 H89 N O8	853.665	13.577	No results	Invalid mass	2.28856e+07	2.84587e+07	1.46702e+07	2.16517e+07	2.00737e+07	2.51976e+07	2.08066e+07	1.98549e+07	1.02017	0.028812	0.987387	0.625	0.11657	HexCer
PG (19:1/18:2)	C43 H79 O10 P	786.542	11.075	Partial match	Full match	9.86881e+06	4.92226e+06	2.23784e+07	8.80162e+06	1.84397e+07	2.67008e+07	1.98695e+07	1.64219e+07	0.564534	-0.824868	0.104932	0.8125	0.906153	PG
16,16-DIMETHYLPROSTAGLADIN A2	C22 H34 O4	362.246	1.308	Full match	No results	3.55057e+07	2.65848e+07	3.07037e+07	2.98598e+07	2.78869e+07	2.19369e+07	1.47209e+07	2.23639e+07	1.4113	0.497024	0.0643333	0.9375	0.97928	-
PI (18:0/22:1)	C49 H93 O13 P	920.635	14.24	Partial match	Full match	1.37701e+06	1.2916e+06	982704	1.7434e+06	2.28886e+07	2.40637e+07	2.91432e+07	2.43854e+07	0.0536889	-4.21923	1.60629e-05	1	1.36194	PI
SM (d14:1/28:0)	C47 H95 N2 O6 P	860.699	14.491	No results	Invalid mass	6.35111e+08	7.52036e+08	7.48325e+08	8.82315e+08	4.73844e+08	8.20971e+08	7.87672e+08	6.99207e+08	1.08487	0.117528	0.529275	0.5625	0.374442	SM
PE (16:1e/18:1)	C39 H76 N O7 P	701.537	12.97	Partial match	Full match	5.12534e+09	7.54902e+09	5.76631e+09	6.72957e+09	7.03762e+09	7.0173e+09	6.85551e+09	6.33373e+09	0.923876	-0.114229	0.378898	0.6875	0.542758	PE
(7Z,10Z)-hexadecadienoylcarnitine	C23 H41 N O4	395.304	1.467	Full match	No results	3.47347e+07	2.58948e+07	3.11788e+07	2.77969e+07	1.63055e+07	1.78403e+07	2.0003e+07	1.72011e+07	1.67632	0.745299	0.000999237	1	1.28462	-
LPE 17:0	C22 H46 N O7 P	467.301	4.025	Partial match	Full match	2.76629e+07	2.74882e+07	2.65037e+07	2.33556e+07	2.8704e+07	3.03553e+07	2.58036e+07	2.337e+07	0.970226	-0.0436074	0.71007	0.625	0.217279	PE
PE (16:1/18:2)	C39 H72 N O8 P	713.5	10.258	Partial match	Full match	8.42197e+08	5.9392e+08	8.9691e+08	4.50417e+08	4.52434e+08	3.91582e+08	4.79356e+08	4.31521e+08	1.5861	0.665488	0.072438	0.875	0.994755	PE
ascr7	C13 H22 O6	274.142	1.1	Full match	No results	3.43408e+07	2.12294e+07	2.88312e+07	2.82666e+07	2.31633e+07	1.63682e+07	2.16153e+07	2.26087e+07	1.3452	0.42782	0.064985	0.8125	0.93889	-
HexCer-NS (d18:1/24:1)	C48 H91 N O8	809.675	14.323	Partial match	Full match	6.08235e+08	7.82449e+08	6.30869e+08	7.34956e+08	6.28608e+08	6.50761e+08	5.98943e+08	4.43836e+08	1.18705	0.247382	0.153304	0.8125	0.778665	HexCer
PI (18:1/21:2)	C48 H87 O13 P	902.586	12.016	Partial match	Full match	1.22603e+07	6.94425e+06	8.29467e+06	7.75382e+06	2.83155e+07	2.20605e+07	2.39753e+07	2.76506e+07	0.345612	-1.53278	0.00101994	1	1.30949	PI
OxPC (18:1-20:4+2O)	C46 H82 N O10 P	885.575	8.532	No match	Invalid mass	2.77927e+07	1.47965e+07	3.04969e+07	2.0866e+07	6.67509e+06	5.27472e+06	6.26737e+06	6.41627e+06	3.814	1.93131	0.00238312	1	1.3048	PC
C23-Ceramide	C41 H81 N O3	635.623	14.834	Full match	No results	1.5475e+07	2.68868e+07	1.9418e+07	2.28277e+07	1.14674e+07	1.2028e+07	1.29136e+07	8.45832e+06	1.88572	0.915119	0.00659917	1	1.18418	-
Cer-NDS (d18:0/22:0)	C40 H81 N O3	623.623	15.29	Partial match	Full match	1.95554e+07	2.68636e+07	2.33403e+07	2.5188e+07	6.73347e+06	9.21876e+06	1.20097e+07	1.22548e+07	2.36089	1.23933	0.00374943	1	1.25684	Cer
(+/-)-2-Hydroxyglutaric acid	C5 H8 O5	148.037	0.975	Full match	No results	3.39235e+07	3.29293e+06	1.30787e+07	1.15348e+07	1.81367e+07	2.09648e+07	1.89258e+07	1.51177e+07	0.845305	-0.242456	0.403579	0.75	0.521561	-
PE (18:3e/16:1)	C39 H72 N O7 P	697.505	11.065	Partial match	Full match	2.38849e+07	2.67056e+07	2.63549e+07	2.18844e+07	1.92327e+07	2.12445e+07	2.3067e+07	1.83261e+07	1.20715	0.271607	0.0347524	0.9375	1.01917	PE
SM (d14:1/16:0)	C35 H71 N2 O6 P	692.511	8.33	No results	Invalid mass	3.1218e+07	2.43466e+07	3.01628e+07	2.69228e+07	2.33097e+07	2.62706e+07	2.47975e+07	2.50182e+07	1.13335	0.180589	0.11912	0.8125	0.86303	SM
(5Z,8Z,10E)-12-Oxo-5,8,10-dodecatrienoic acid	C12 H16 O3	208.11	1.092	Full match	No results	3.35371e+07	2.16155e+07	2.53344e+07	2.2089e+07	1.87306e+07	1.91428e+07	2.02203e+07	2.36846e+07	1.25432	0.326903	0.124345	0.875	0.842277	-
2-Hydroxy-4-oxo-1,2,4-butanetricarboxylic acid	C7 H8 O8	220.021	1.025	Invalid mass	No results	2.224e+07	2.6535e+07	1.63766e+07	2.53311e+07	1.44285e+07	2.25562e+07	1.72032e+07	2.04583e+07	1.21215	0.277573	0.243464	0.75	0.648452	-
MFCD00151141	C22 H36 O5	380.257	1.271	Full match	No results	2.42903e+07	1.76873e+07	2.08075e+07	1.92648e+07	2.76762e+07	2.43959e+07	2.67436e+07	2.23062e+07	0.811397	-0.30152	0.0468834	0.9375	0.994613	-
OxPI (18:1-18:0+1O(1Cyc))	C45 H83 O14 P	878.553	8.53	No results	Full match	7.04456e+06	4.46129e+06	6.43662e+06	5.55174e+06	2.42725e+07	2.90858e+07	1.97604e+07	2.4004e+07	0.241902	-2.0475	4.28295e-05	1	1.33859	PI
CL (18:0-18:1-22:3-22:3)	C89 H160 O17 P2	1563.14	12.539	No results	Invalid mass	1.11066e+07	2.59201e+07	9.73878e+06	1.10983e+07	1.00504e+07	1.37589e+07	1.9532e+07	1.88551e+07	0.930339	-0.104172	0.670151	0.625	0.265045	CL
PE (18:1/20:1)	C43 H82 N O8 P	771.579	13.446	Partial match	Full match	3.64102e+08	5.47569e+08	3.641e+08	4.53177e+08	7.23445e+08	7.8642e+08	7.85928e+08	6.6546e+08	0.583857	-0.776313	0.00675999	1	1.23996	PE
PS (17:0/20:3)	C43 H78 N O10 P	799.537	11.294	Partial match	Full match	2.49027e+07	2.58537e+07	2.64088e+07	1.99604e+07	1.23887e+07	1.42237e+07	1.17467e+07	1.32779e+07	1.88093	0.911447	0.000390988	1	1.31236	PS
N-Stearoyl-L-histidine	C24 H43 N3 O3	421.332	4.909	Full match	No results	3.26324e+07	1.59469e+07	2.5039e+07	2.05441e+07	1.61626e+07	1.58477e+07	2.0068e+07	1.86271e+07	1.33176	0.413333	0.190865	0.8125	0.757086	-
PE (17:0/18:1)	C40 H78 N O8 P	731.548	12.95	Partial match	Full match	3.65526e+08	5.31048e+08	3.95084e+08	4.88945e+08	7.84875e+08	6.81169e+08	6.36153e+08	6.53196e+08	0.646225	-0.629893	0.00809968	1	1.20276	PE
PI (16:1/20:4)	C45 H77 O13 P	856.511	9.214	Partial match	Full match	3.24851e+07	2.49268e+07	2.64526e+07	2.7681e+07	1.66219e+07	2.06281e+07	1.91724e+07	1.8767e+07	1.48353	0.569031	0.00191559	1	1.24862	PI
SM (d14:0/20:0)	C39 H81 N2 O6 P	764.605	11.154	No results	Invalid mass	2.72106e+07	2.34678e+07	2.90316e+07	2.60448e+07	1.29363e+07	1.60335e+07	1.39361e+07	1.16544e+07	1.93831	0.954798	0.000342443	1	1.31323	SM
(-)-pinellic acid	C18 H34 O5	330.241	1.153	Full match	No results	3.23677e+07	2.20855e+07	2.40896e+07	2.16761e+07	1.89459e+07	2.27882e+07	2.30359e+07	2.53757e+07	1.11175	0.152826	0.417182	0.5625	0.476015	-
OxPE (16:0-20:4+1O )	C41 H74 N O9 P	755.511	8.679	No results	Full match	2.83853e+07	2.16566e+07	2.87635e+07	2.16614e+07	2.34059e+07	1.8248e+07	2.60266e+07	2.0302e+07	1.1419	0.19143	0.281687	0.75	0.607946	PE
(3alpha,7alpha,12R)-3,7,15-Trihydroxy-12,13-epoxytrichothec-9-en-8-one	C15 H20 O6	296.126	1.046	Full match	No results	2.63068e+07	7.12615e+06	1.63848e+07	1.73739e+07	1.26688e+07	1.35195e+07	1.67117e+07	1.65021e+07	1.13113	0.177769	0.920045	0.625	0.162319	-
PEtOH (18:1-20:5)	C43 H73 O8 P	748.505	11.186	Partial match	Full match	1.89089e+07	2.4525e+07	2.30968e+07	2.04611e+07	2.65388e+07	2.16275e+07	2.10844e+07	2.05656e+07	0.968553	-0.0460971	0.714033	0.375	0.223494	PEtOH
OxPE (16:0-20:4+3O(2Cyc))	C41 H74 N O11 P	787.501	7.009	No results	Full match	1.9825e+07	1.59175e+07	2.32808e+07	1.5445e+07	2.35411e+07	2.31036e+07	2.28152e+07	2.20428e+07	0.813837	-0.297188	0.106602	0.8125	0.932336	PE
PE (22:6e/22:6)	C49 H76 N O7 P	821.529	10.119	No results	Invalid mass	2.69249e+07	2.14353e+07	2.43969e+07	2.4253e+07	2.14159e+07	2.33808e+07	2.54368e+07	2.59614e+07	1.00847	0.0121749	0.904153	0.4375	0.144109	PE
PI (18:1/22:5)	C49 H83 O13 P	910.558	10.303	Partial match	Full match	3.66692e+08	4.34413e+08	2.67726e+08	4.30148e+08	6.48927e+08	7.76119e+08	7.6414e+08	7.39686e+08	0.511794	-0.966365	0.0055767	1	1.25923	PI
PE (16:1e/18:3)	C39 H72 N O7 P	697.506	11.216	Partial match	Full match	2.40054e+07	2.35171e+07	1.98099e+07	2.22225e+07	2.39368e+07	2.47665e+07	2.56988e+07	2.48044e+07	0.902712	-0.147662	0.0884551	0.9375	0.938667	PE
2-Furylmethyl valerate	C10 H14 O3	182.094	1.074	Full match	No results	3.16376e+07	1.89068e+07	2.40828e+07	2.44915e+07	1.27928e+07	1.30201e+07	1.33662e+07	1.56738e+07	1.80699	0.853591	0.00673403	1	1.23262	-
PS (22:0/18:2)	C46 H86 N O10 P	843.6	13.967	Partial match	Full match	1.17864e+07	1.5742e+07	1.33339e+07	1.34046e+07	2.08483e+07	2.62898e+07	2.60914e+07	1.79247e+07	0.595332	-0.748235	0.00538403	1	1.21193	PS
mycenolide A	C13 H20 O4	240.136	1.106	Full match	No results	3.14408e+07	2.29046e+07	2.69624e+07	2.32351e+07	2.08341e+07	1.83096e+07	2.08431e+07	2.41192e+07	1.24299	0.313813	0.0645825	0.875	0.943076	-
OxPC (18:1-18:3+1O)	C44 H80 N O9 P	783.543	8.51	No match	Invalid mass	2.28485e+07	1.8839e+07	2.81507e+07	1.58008e+07	1.82482e+07	1.69197e+07	1.56258e+07	1.52727e+07	1.29626	0.374352	0.149326	0.875	0.821857	PC
PI (16:0/19:2)	C44 H81 O13 P	848.541	11.062	Partial match	Full match	6.90609e+06	8.75413e+06	9.66926e+06	1.03016e+07	2.60668e+07	2.65719e+07	2.60595e+07	2.74305e+07	0.335734	-1.57461	0.000931508	1	1.34397	PI
OxPC (16:0-18:1+1O(1Cyc))	C42 H80 N O9 P	819.565	8.405	No match	Invalid mass	2.61772e+07	2.00529e+07	2.52599e+07	2.36968e+07	2.57171e+07	2.39825e+07	2.59145e+07	2.33328e+07	0.961997	-0.0558951	0.541981	0.5625	0.38875	PC
PC (16:0e/20:4)	C44 H82 N O7 P	813.59	11.699	No results	Invalid mass	7.21346e+08	7.15053e+08	7.56803e+08	7.52142e+08	5.2057e+08	5.56598e+08	5.30038e+08	5.33865e+08	1.37564	0.460104	4.0905e-06	1	1.35369	PC
1-oleoyl-2-arachidonoyl-sn-glycero-3-phosphate	C41 H71 O8 P	722.49	10.346	Full match	No results	1.89131e+07	2.0895e+07	2.27876e+07	2.67637e+07	3.43997e+06	5.54251e+06	4.04049e+06	3.83506e+06	5.3007	2.40618	2.33783e-05	1	1.34741	PA
1-[(9Z)-hexadecenoyl]-2-acetyl-sn-glycero-3-phosphocholine	C26 H50 N O8 P	535.328	4.071	Full match	No results	1.71858e+07	1.14171e+07	2.77396e+07	1.3396e+07	1.0093e+07	8.50341e+06	1.18121e+07	9.95565e+06	1.72773	0.78888	0.0785004	0.9375	0.964708	PC
PE (20:4/20:5)	C45 H72 N O8 P	785.5	9.407	Partial match	Full match	2.1365e+07	2.125e+07	2.05543e+07	2.6516e+07	3.68816e+06	5.5345e+06	6.09706e+06	6.86732e+06	4.04223	2.01515	0.000585825	1	1.32771	PE
Glucosylceramide (d18:1/22:0)	C46 H89 N O8	783.661	13.782	Full match	No results	1.78279e+07	2.42813e+07	1.92248e+07	2.21386e+07	1.15319e+07	8.87625e+06	1.39679e+07	5.35337e+06	2.10102	1.07109	0.0258352	1	1.13618	-
Cer-NS (d19:1/24:1)	C43 H83 N O3	661.638	15.113	Partial match	Full match	1.17517e+07	2.4103e+07	1.39488e+07	1.43961e+07	9.52897e+06	1.20155e+07	1.22184e+07	8.57199e+06	1.51647	0.600717	0.0833899	0.875	0.920695	Cer
PC (16:0/18:0)	C42 H84 N O8 P	807.601	13.213	No results	Invalid mass	4.48091e+08	4.86834e+08	4.01364e+08	4.90338e+08	7.08503e+08	7.43825e+08	7.43866e+08	7.23337e+08	0.625658	-0.676554	0.001335	1	1.32901	PC
PI (19:0/20:4)	C48 H85 O13 P	900.577	11.992	Partial match	Full match	2.92733e+07	2.02465e+07	2.69435e+07	2.60967e+07	1.01668e+07	8.76929e+06	9.94706e+06	7.6387e+06	2.80818	1.48964	7.22573e-05	1	1.3303	PI
YQ3683000	C11 H18 O2	182.131	1.106	Full match	No results	2.50747e+07	1.97885e+07	2.36772e+07	2.22411e+07	2.22623e+07	1.82865e+07	2.02862e+07	2.25226e+07	1.08906	0.123086	0.271276	0.6875	0.622851	-
1-oleoyl-2-linoleoyl-sn-glycero-3-phosphocholine	C44 H82 N O8 P	783.578	13.165	Full match	No results	1.81499e+07	2.38965e+07	2.03303e+07	2.16774e+07	1.76141e+07	1.98148e+07	1.79278e+07	1.86356e+07	1.13599	0.183946	0.119767	0.875	0.865452	PC
SM (d14:3/30:1)	C49 H93 N2 O6 P	882.682	13.505	No results	Invalid mass	2.48926e+07	1.72055e+07	2.39123e+07	2.02056e+07	2.00249e+07	2.44363e+07	2.50333e+07	2.00438e+07	0.962895	-0.0545496	0.697646	0.5625	0.25342	SM
PS (23:0/18:1)	C47 H90 N O10 P	859.631	14.913	Partial match	Full match	4.34299e+06	8.64162e+06	2.92244e+06	7.37413e+06	2.50466e+07	2.34172e+07	2.43222e+07	2.11883e+07	0.24774	-2.0131	0.00866085	1	1.26554	PS
PI (17:0/20:5)	C46 H79 O13 P	870.527	10.071	Partial match	Full match	2.56314e+07	2.3789e+07	2.43112e+07	2.1738e+07	9.27552e+06	1.08502e+07	9.67313e+06	1.44054e+07	2.15974	1.11086	0.00230647	1	1.30149	PI
1-(10Z-heptadecenoyl)-sn-glycero-3-phosphocholine	C25 H50 N O7 P	507.332	12.049	Full match	No results	1.87375e+07	1.5643e+07	1.57211e+07	1.5065e+07	1.82836e+07	2.37695e+07	2.49168e+07	1.85173e+07	0.762298	-0.391574	0.0389311	0.875	1.03082	PC
PC (16:1e/16:2)	C40 H76 N O7 P	759.541	11.079	No match	Invalid mass	1.67195e+07	1.15806e+07	1.04865e+07	7.8562e+06	2.42629e+07	2.20774e+07	2.48988e+07	2.0688e+07	0.507389	-0.978837	0.0160976	1	1.19867	PC
PA (18:1/18:2)	C39 H71 O8 P	698.489	10.485	Partial match	Full match	2.49273e+07	2.37403e+07	2.54081e+07	2.13944e+07	8.63378e+06	8.50558e+06	1.23426e+07	7.56134e+06	2.57726	1.36584	0.00132204	1	1.31669	PA
CL (18:0-18:2-18:1-18:1)	C81 H150 O17 P2	1457.03	16.862	Partial match	Full match	1.95707e+08	6.91746e+08	3.8171e+08	6.07445e+08	5.63896e+08	6.73259e+08	5.8704e+08	4.6439e+08	0.819986	-0.286328	0.378623	0.5625	0.543084	CL
HexCer-NDS (d27:0/12:1)	C45 H87 N O8	815.65	14.08	No match	Invalid mass	1.64527e+07	1.44195e+07	1.09472e+07	2.55714e+07	2.07274e+06	3.2064e+06	2.30381e+06	2.29966e+06	6.81913	2.76959	0.000359738	1	1.32583	HexCer
PE (18:2e/19:1)	C42 H80 N O7 P	741.569	13.514	Partial match	Full match	3.65488e+09	5.65617e+09	2.65577e+09	4.78012e+09	6.53866e+09	7.18676e+09	7.07188e+09	6.10959e+09	0.622404	-0.684077	0.050066	1	1.0668	PE
OxPI (18:1-20:3+2O(1Cyc))	C47 H81 O15 P	916.533	8.689	No results	Full match	2.28281e+07	1.60576e+07	2.64665e+07	2.06657e+07	6.97298e+06	3.68327e+06	5.10611e+06	4.9625e+06	4.15047	2.05328	0.000177491	1	1.31699	PI
PG (18:1/20:5)	C44 H75 O10 P	794.511	9.784	Partial match	Full match	2.35332e+07	2.04596e+07	1.86494e+07	1.7637e+07	1.98308e+07	2.35738e+07	2.45018e+07	2.49115e+07	0.864912	-0.209375	0.124137	0.875	0.812004	PG
PE (22:0/20:4)	C47 H86 N O8 P	823.611	14.548	Partial match	Full match	7.23545e+06	2.33756e+07	1.23065e+07	1.6416e+07	1.50662e+07	1.69975e+07	1.5371e+07	1.28635e+07	0.984002	-0.0232672	0.722586	0.5625	0.271553	PE
Artemisinin	C15 H22 O5	282.147	1.083	Full match	No results	2.95161e+07	1.42066e+07	1.99341e+07	1.7909e+07	1.66069e+07	1.37748e+07	1.60649e+07	1.79404e+07	1.26681	0.341196	0.279101	0.75	0.644027	-
PI (18:0/18:3)	C45 H81 O13 P	860.543	11.141	Not the top hit	Full match	1.95507e+07	1.78815e+07	1.8042e+07	1.47502e+07	1.96411e+07	1.81092e+07	2.03111e+07	2.66057e+07	0.829418	-0.269828	0.132588	0.9375	0.805883	PI
MFCD02259286	C39 H79 N2 O6 P	702.568	11.32	Full match	No results	6.82217e+08	6.87614e+08	7.60163e+08	6.91482e+08	3.31038e+08	3.58105e+08	3.65707e+08	3.30031e+08	2.03734	1.02669	1.24522e-06	1	1.35901	-
Decenedioic acid	C10 H16 O4	200.105	1.077	Full match	No results	2.94684e+07	1.47855e+07	2.13665e+07	1.92187e+07	1.78033e+07	1.80223e+07	1.74313e+07	1.93321e+07	1.16876	0.224979	0.444744	0.6875	0.482479	-
PI (18:0/20:2)	C47 H87 O13 P	890.589	12.538	Partial match	Full match	3.17552e+08	4.21592e+08	3.40467e+08	3.91562e+08	5.93262e+08	7.48156e+08	6.54751e+08	6.59617e+08	0.55395	-0.852173	0.000457539	1	1.30106	PI
PG (16:1/18:1)	C40 H75 O10 P	746.515	12.02	No results	Invalid mass	6.79737e+06	7.76674e+06	1.49859e+07	2.52273e+07	1.56832e+07	1.01652e+07	1.37161e+07	1.55003e+07	0.994779	-0.00755248	0.702977	0.625	0.227581	PG
1-hexadecyl-2-[(9Z,12Z)-octadecadienoyl]-sn-glycero-3-phosphocholine	C42 H82 N O7 P	743.58	13.52	Full match	No results	2.66875e+08	6.86645e+06	3.76685e+08	7.35672e+08	7.08432e+08	6.84787e+08	3.27444e+08	2.02666e+08	0.720677	-0.472576	0.403256	0.5625	0.503059	PC
N-[(13Z)-docosenoyl]sphing-4-enine-1-phosphocholine	C45 H89 N2 O6 P	784.646	14.045	Full match	No results	1.61318e+07	2.29411e+07	1.72987e+07	1.7842e+07	1.6745e+07	2.40707e+07	2.03303e+07	2.03174e+07	0.911003	-0.134472	0.4115	0.6875	0.481823	SM
SM (d14:3/30:2)	C49 H91 N2 O6 P	880.668	12.607	No results	Invalid mass	1.25207e+07	2.25636e+07	2.05774e+07	1.61118e+07	1.83884e+07	1.85343e+07	1.97524e+07	1.86341e+07	0.953051	-0.0693748	0.620639	0.5	0.315743	SM
PC (20:4/22:5)	C50 H82 N O8 P	901.584	9.955	No results	Invalid mass	2.1227e+07	2.14124e+07	1.63211e+07	2.483e+07	1.12752e+07	1.25349e+07	1.13461e+07	1.12876e+07	1.80412	0.851298	0.00473099	1	1.27941	PC
16-Heptadecyne-1,2,4-triol	C17 H32 O3	284.235	3.364	Full match	No results	2.84801e+07	1.79464e+07	2.57017e+07	1.9485e+07	1.84657e+07	1.88972e+07	1.91532e+07	1.89248e+07	1.21437	0.280206	0.207283	0.75	0.760338	-
PS (18:0/20:5)	C44 H76 N O10 P	809.522	10.763	Partial match	Full match	4.96707e+08	6.73545e+08	4.17533e+08	6.31479e+08	9.85849e+07	1.10083e+08	1.14756e+08	1.36451e+08	4.8258	2.27077	7.1372e-05	1	1.34295	PS
HBMP (18:1-18:2-16:0)	C58 H107 O11 P	1010.76	15.193	No results	Full match	9.22091e+06	2.26852e+07	9.7209e+06	1.8127e+07	2.03684e+07	1.42641e+07	1.59607e+07	1.29879e+07	0.939808	-0.0895624	0.642075	0.5625	0.30988	HBMP
GM3 d36:1; [M-H]-	C59 H108 N2 O21	1180.74	10.953	Partial match	Full match	2.43613e+07	1.80917e+07	2.55511e+07	2.01247e+07	1.24033e+07	1.20653e+07	8.7024e+06	1.14078e+07	1.97692	0.983255	0.00101681	1	1.26655	GM3
Hydroxynervonic acid	C24 H46 O3	382.345	9.188	Full match	No results	1.49593e+07	1.27698e+07	1.58163e+07	1.31824e+07	1.54088e+07	1.84065e+07	2.34662e+07	2.1894e+07	0.716482	-0.480998	0.0322746	0.9375	1.06729	FA
beta-D-glucosyl-(1<->1')-N-docosanoylsphinganine	C46 H91 N O8	785.677	14.741	Full match	No results	1.3373e+07	2.23571e+07	1.8639e+07	2.00285e+07	1.32756e+07	1.36078e+07	1.16209e+07	1.27299e+07	1.45211	0.53815	0.0426986	0.9375	1.07771	-
PE (18:0/20:4)	C43 H78 N O8 P	767.548	12.472	Partial match	Full match	4.75464e+09	6.53876e+09	5.08591e+09	5.78106e+09	6.51196e+09	6.8729e+09	6.50451e+09	5.98279e+09	0.856533	-0.223419	0.102406	0.8125	0.904213	PE
PA (20:0/18:1)	C41 H79 O8 P	730.552	13.678	Partial match	Full match	2.21649e+07	2.01753e+07	2.4264e+07	2.0571e+07	1.4631e+07	1.52932e+07	1.98968e+07	1.16185e+07	1.41888	0.504752	0.0382108	1	1.07458	PA
SM (d14:2/25:0)	C44 H87 N2 O6 P	816.638	12.568	No results	Invalid mass	2.58485e+07	1.4464e+07	2.12325e+07	2.43065e+07	1.50091e+07	9.09364e+06	1.03603e+07	1.50455e+07	1.73407	0.794166	0.0237915	0.875	1.06424	SM
1-palmityl-2-oleoyl-sn-glycero-3-phosphate	C37 H73 O7 P	660.511	12.903	Full match	No results	2.02511e+07	1.8416e+07	1.84357e+07	2.26536e+07	2.33584e+07	2.1694e+07	2.11274e+07	2.43327e+07	0.881163	-0.182518	0.0787264	0.875	0.911314	PA
2-Tridecanone	C13 H26 O	198.198	2.4	Full match	No results	2.80663e+07	1.73473e+07	2.40811e+07	2.09242e+07	1.88346e+07	1.48255e+07	1.97276e+07	1.76071e+07	1.2736	0.348911	0.111519	0.8125	0.857715	-
SM(d18:0/18:0)	C41 H85 N2 O6 P	732.618	13.122	Full match	No results	1.90967e+07	1.92396e+07	1.68342e+07	2.42309e+07	7.01777e+06	9.29911e+06	9.11767e+06	6.15031e+06	2.5139	1.32993	0.0004617	1	1.29988	SM
PS (16:1/18:1)	C40 H74 N O10 P	759.506	10.236	Partial match	Full match	7.26345e+08	4.59038e+08	7.52013e+08	2.92855e+08	3.69728e+08	3.30792e+08	3.55567e+08	3.37941e+08	1.59986	0.677947	0.167762	0.75	0.815972	PS
PG (16:1/22:6)	C44 H73 O10 P	792.496	8.692	Partial match	Full match	2.50705e+07	2.19191e+07	2.25713e+07	1.56683e+07	1.32184e+07	1.36445e+07	1.3802e+07	1.27206e+07	1.59649	0.674899	0.0192347	1	1.19632	PG
trans-geranic acid	C10 H16 O2	168.115	1.094	Full match	No results	2.31858e+07	1.89502e+07	2.47586e+07	2.1623e+07	2.19889e+07	1.80152e+07	2.01309e+07	2.28926e+07	1.06612	0.0923723	0.448119	0.6875	0.452777	-
3-oxopalmitic acid	C16 H30 O3	270.22	2.631	Full match	No results	2.75996e+07	1.81581e+07	2.09892e+07	2.03371e+07	1.55793e+07	2.04725e+07	2.14297e+07	2.398e+07	1.06902	0.0962919	0.620222	0.5	0.303555	-
MFCD00059633	C14 H28 O3	244.204	2.401	Full match	No results	2.7448e+07	1.6906e+07	2.34191e+07	2.03075e+07	1.74807e+07	1.43809e+07	1.91889e+07	1.64553e+07	1.30479	0.383812	0.0873557	0.875	0.908392	-
PA (16:0/18:0)	C37 H73 O8 P	676.505	13.34	Partial match	Full match	1.27453e+07	2.16485e+07	1.61476e+07	1.62029e+07	5.80205e+06	8.77034e+06	8.04823e+06	5.22815e+06	2.39667	1.26103	0.00191704	1	1.24608	PA
OxPI (18:0-20:3+1O(1Cyc))	C47 H83 O14 P	902.554	9.195	No results	Full match	2.72547e+07	1.93459e+07	2.18347e+07	1.91522e+07	1.44656e+07	1.03283e+07	1.2482e+07	1.2421e+07	1.76243	0.817568	0.00208748	1	1.24252	PI
PE (16:1e/16:1)	C37 H72 N O7 P	673.506	11.775	Partial match	Full match	4.77026e+08	4.67109e+08	4.76224e+08	4.84398e+08	6.6983e+08	7.22469e+08	6.56187e+08	6.6352e+08	0.702342	-0.509754	0.000179728	1	1.35255	PE
1-Stearoyl-2-hydroxy-sn-glycero-3-PE	C23 H48 N O7 P	481.316	12	Full match	No results	1.81989e+07	1.37222e+07	1.76901e+07	1.48473e+07	2.01494e+07	2.35462e+07	1.95738e+07	1.35833e+07	0.838728	-0.253725	0.281511	0.75	0.608764	-
PA (17:0/18:1)	C38 H73 O8 P	688.505	11.581	Not the top hit	Full match	2.52152e+07	2.13003e+07	2.37604e+07	2.01535e+07	8.42901e+06	1.45616e+07	1.29507e+07	1.26853e+07	1.85967	0.895045	0.00772902	1	1.22549	PA
PI (17:1/22:5)	C48 H81 O13 P	896.544	9.765	Partial match	Full match	2.68461e+07	1.65812e+07	1.72673e+07	1.34346e+07	1.31342e+07	1.27635e+07	1.18284e+07	1.34738e+07	1.44784	0.533899	0.100597	0.9375	0.936998	PI
PC (16:1e/20:3)	C44 H82 N O7 P	813.59	12.409	No results	Invalid mass	1.89555e+07	1.08167e+07	1.72068e+07	2.01304e+07	1.85515e+07	2.3169e+07	1.92501e+07	2.00633e+07	0.828163	-0.272014	0.233064	0.75	0.693304	PC
PI (18:1/18:2)	C45 H81 O13 P	860.542	10.381	Not the top hit	Full match	3.92269e+08	6.34736e+08	6.36482e+08	4.11946e+08	3.16554e+08	5.44063e+08	5.27285e+08	6.13967e+08	1.03675	0.0520639	0.848512	0.375	0.121683	PI
N-[(2S,3R,4E,6R)-1,3,6-Trihydroxy-4-octadecen-2-yl]pentacosanamide	C43 H85 N O4	679.649	15.696	Full match	No results	7.32491e+06	1.89155e+07	1.01404e+07	1.46946e+07	2.16185e+07	1.9153e+07	2.19642e+07	1.90001e+07	0.624885	-0.678337	0.0816576	1	0.985323	-
Allyl sorbate	C9 H12 O2	152.084	1.076	Full match	No results	2.48701e+07	1.65869e+07	2.07765e+07	2.28127e+07	1.23813e+07	1.03207e+07	1.21009e+07	1.25563e+07	1.79577	0.844602	0.00284753	1	1.26495	-
J3048615R1	C7 H10 O2	126.068	1.094	Full match	No results	2.09424e+07	9.58796e+06	1.52372e+07	1.92668e+07	2.18099e+07	9.77338e+06	1.47714e+07	1.48583e+07	1.06243	0.0873663	0.817787	0.5625	0.180805	-
PC (14:0/16:2)	C38 H72 N O8 P	701.501	9.366	Partial match	Full match	4.83791e+06	1.3022e+07	2.02512e+07	2.26535e+07	1.25258e+07	7.44451e+06	6.85023e+06	1.02599e+07	1.63872	0.712573	0.383348	0.75	0.513328	PC
PE (18:0e/14:0)	C37 H76 N O7 P	677.538	11.527	Partial match	Full match	1.87087e+08	1.71018e+08	2.12201e+08	1.98897e+08	4.23237e+08	6.93653e+08	6.71178e+08	6.40613e+08	0.316716	-1.65874	0.000864613	1	1.32319	PE
SM (d14:3/28:0)	C47 H91 N2 O6 P	870.685	13.331	No results	Invalid mass	1.04141e+07	1.09733e+07	1.17589e+07	9.99646e+06	1.84146e+07	2.11925e+07	2.16402e+07	1.64526e+07	0.555248	-0.848795	0.000700856	1	1.30948	SM
PI (18:0/22:4)	C49 H87 O13 P	914.589	12.147	Partial match	Full match	5.5392e+08	6.30225e+08	5.8271e+08	6.15617e+08	5.12867e+08	5.58255e+08	4.90796e+08	5.36421e+08	1.13541	0.183212	0.0195463	0.9375	1.08774	PI
Cer-NP (t16:1/24:1)	C40 H77 N O4	681.592	14.051	No results	Invalid mass	8.52893e+06	1.29751e+07	9.38197e+06	1.13552e+07	2.15774e+07	2.20978e+07	2.06867e+07	1.77913e+07	0.514175	-0.959668	0.00208564	1	1.27925	Cer
OxPC (16:0-20:4+1O)	C44 H80 N O9 P	843.563	8.509	No results	Invalid mass	1.87815e+07	1.51645e+07	2.32733e+07	1.58616e+07	1.52464e+07	1.24851e+07	1.43567e+07	1.17735e+07	1.35682	0.440235	0.0486672	0.9375	0.998311	PC
MFCD00065147	C20 H38 O2	310.287	8.301	Full match	No results	7.10841e+06	6.14261e+06	8.61793e+06	8.0048e+06	1.45388e+07	2.21794e+07	2.15093e+07	1.49326e+07	0.408334	-1.29218	0.00114336	1	1.28213	-
1-myristoyl-2-palmitoleoyl-sn-glycero-3-phosphocholine	C38 H74 N O8 P	703.517	10.222	Full match	No results	7.06542e+08	6.06951e+08	6.96789e+08	6.18442e+08	5.02948e+08	5.51625e+08	5.23243e+08	4.79795e+08	1.27756	0.353393	0.00319389	1	1.22787	PC
LPE 16:0	C21 H44 N O7 P	453.286	2.807	Partial match	Full match	1.67682e+07	1.65447e+07	1.72134e+07	1.25001e+07	1.75552e+07	2.01551e+07	2.14413e+07	2.04489e+07	0.791784	-0.336821	0.0416485	1	1.02614	PE
CL (18:0-18:1-18:0-18:1)	C81 H154 O17 P2	1461.07	17.372	Partial match	Full match	6.53734e+07	6.06499e+08	2.28255e+08	4.40383e+08	3.70578e+08	4.15367e+08	4.20666e+08	3.39303e+08	0.867132	-0.205677	0.451097	0.5	0.477809	CL
PC (16:1e/18:0)	C42 H84 N O7 P	791.607	13.522	No match	Invalid mass	1.05328e+07	1.14717e+07	1.04925e+07	2.20682e+07	8.79066e+06	8.41112e+06	7.36424e+06	8.88628e+06	1.63114	0.705878	0.0887548	1	0.956132	PC
Nonadecanedioic acid	C19 H36 O4	328.262	6.996	Full match	No results	1.81309e+07	1.25431e+07	1.70631e+07	1.57249e+07	1.68338e+07	2.13542e+07	2.10842e+07	2.07066e+07	0.793484	-0.333727	0.0580696	0.875	0.96393	-
PI (17:0/22:6)	C48 H81 O13 P	896.542	10.506	Partial match	Full match	1.6924e+07	2.00956e+07	1.04122e+07	1.31096e+07	1.66397e+07	1.49703e+07	1.24258e+07	1.34333e+07	1.05346	0.0751394	0.869535	0.5625	0.121939	PI
1-hexadecanoyl-2-[(15Z)-tetracosenoyl]-sn-glycero-3-phosphocholine	C48 H94 N O8 P	843.676	14.161	Full match	No results	1.86007e+07	1.9001e+07	1.86044e+07	1.6954e+06	1.95555e+07	2.21946e+07	1.72094e+07	1.968e+07	0.736289	-0.441655	0.362196	0.8125	0.550374	PC
PG (18:1/20:2)	C44 H81 O10 P	800.554	11.061	Partial match	Full match	9.82207e+06	2.57214e+06	2.75068e+06	2.60091e+06	1.54718e+07	2.21426e+07	1.89049e+07	1.47708e+07	0.248924	-2.00622	0.0139607	1	1.20981	PG
Z-punaglandin 4 acetate	C27 H37 Cl O9	540.214	3.78	Full match	No results	2.09422e+07	1.37604e+07	1.85736e+07	1.98887e+07	1.62407e+07	1.66936e+07	2.09442e+07	1.6372e+07	1.04149	0.0586424	0.774147	0.5625	0.203032	-
desferrioxamine G	C27 H50 N6 O10	618.359	7.628	Full match	No results	1.89769e+07	1.4119e+07	1.84178e+07	1.26572e+07	2.09481e+07	1.81707e+07	1.86336e+07	1.9727e+07	0.828233	-0.271891	0.133627	0.8125	0.857499	FA
PI (18:1/20:5)	C47 H79 O13 P	882.527	9.585	Partial match	Full match	5.44739e+08	5.04222e+08	5.80828e+08	5.37886e+08	5.57419e+08	5.70113e+08	6.13329e+08	6.16192e+08	0.919655	-0.120835	0.0729332	0.875	0.915745	PI
Cer-NDS (d18:0/16:0)	C34 H69 N O3	539.528	12.353	Partial match	Full match	5.84874e+08	4.89883e+08	5.99015e+08	6.38442e+08	1.78183e+08	1.98096e+08	2.04944e+08	1.91385e+08	2.99274	1.58147	2.68939e-05	1	1.35584	Cer
4-one	C9 H14 O2	154.099	1.077	Full match	No results	2.41833e+07	1.64996e+07	2.19892e+07	1.44923e+07	1.68728e+07	1.41448e+07	1.54086e+07	1.97238e+07	1.16651	0.222194	0.361452	0.6875	0.538579	FA
PE (16:1e/20:5)	C41 H72 N O7 P	721.506	11.044	Partial match	Full match	5.62795e+09	6.35129e+09	5.73215e+09	5.87589e+09	4.33184e+09	4.81507e+09	4.65239e+09	4.23978e+09	1.30756	0.386883	0.000560164	1	1.28836	PE
PG (22:6/22:6)	C50 H75 O10 P	866.511	8.521	Partial match	Full match	4.17936e+08	5.64115e+08	5.38685e+08	3.65553e+08	1.06541e+08	9.41829e+07	1.05174e+08	1.2446e+08	4.38306	2.13194	9.20584e-05	1	1.34392	PG
PI (18:1/20:1)	C47 H87 O13 P	890.589	12.318	Partial match	Full match	5.27571e+07	9.90195e+07	1.02364e+08	1.01669e+08	5.06569e+08	6.21942e+08	3.86992e+08	5.91238e+08	0.168891	-2.56584	0.000205934	1	1.32417	PI
PS (16:0/20:5)	C42 H72 N O10 P	781.49	9.595	Partial match	Full match	1.97265e+07	1.73091e+07	1.92031e+07	1.82932e+07	1.79407e+07	1.80299e+07	1.99799e+07	2.04623e+07	0.975385	-0.0359556	0.60504	0.625	0.329883	PS
OxPS (18:0-18:0+1O(1Cyc))	C42 H80 N O11 P	805.549	9.528	No results	Full match	6.86813e+06	3.13814e+06	4.72411e+06	6.38087e+06	1.7523e+07	2.09582e+07	9.04616e+06	1.75839e+07	0.324234	-1.62489	0.00469639	1	1.19609	PS
PC (16:0/16:4)	C40 H72 N O8 P	725.501	9.272	Partial match	Full match	2.1132e+07	1.68936e+07	1.40403e+07	2.065e+07	1.30321e+07	9.77044e+06	1.34309e+07	1.04481e+07	1.5577	0.639418	0.013094	1	1.12542	PC
LPE 16:1	C21 H42 N O7 P	451.27	1.995	Partial match	Full match	1.21601e+07	9.97399e+06	1.1681e+07	1.06126e+07	1.72527e+07	2.08453e+07	1.74982e+07	1.98514e+07	0.588855	-0.764015	0.000183578	1	1.31252	PE
PE (20:4/22:5)	C47 H76 N O8 P	813.532	10.189	Partial match	Full match	2.3831e+07	1.60397e+07	1.34662e+07	1.3688e+07	1.29771e+07	1.34356e+07	1.22321e+07	5.27606e+06	1.52604	0.609789	0.139758	1	0.799979	PE
OxPC (18:1-20:3+1O(1Cyc))	C46 H82 N O9 P	869.579	8.554	No results	Invalid mass	2.37048e+07	1.67837e+07	1.98113e+07	1.85659e+07	1.31534e+07	1.53819e+07	1.24911e+07	1.34512e+07	1.44767	0.533734	0.00791604	1	1.19013	PC
hurghadin	C38 H48 O4	568.358	2.891	Full match	No results	1.57851e+07	1.36225e+07	1.6703e+07	1.44495e+07	1.38116e+07	2.05815e+07	1.94181e+07	1.56884e+07	0.871373	-0.198638	0.278137	0.6875	0.618844	-
PS (20:0/18:1)	C44 H84 N O10 P	817.585	13.677	Partial match	Full match	4.17178e+08	5.5069e+08	4.50539e+08	4.96297e+08	4.59246e+08	4.92819e+08	5.27559e+08	4.45647e+08	0.994512	-0.0079399	0.90612	0.5	0.168674	PS
1-Stearoyl-2-15(S)-HETE-sn-glycero-3-PE	C43 H78 N O9 P	783.541	11.072	Full match	No results	1.6989e+06	2.12475e+06	1.4303e+07	6.9687e+06	1.53403e+07	9.69352e+06	1.52833e+07	1.80216e+07	0.430166	-1.21703	0.0965888	0.9375	0.932677	-
1-hexadecanoyl-2-octadecanoyl-sn-glycero-3-phosphate	C37 H73 O8 P	676.503	12.148	Full match	No results	7.03957e+06	1.14331e+07	6.55102e+06	9.87806e+06	1.38202e+07	1.8789e+07	1.71022e+07	2.11047e+07	0.492851	-1.02078	0.00572818	1	1.20386	PA
LPE 18:1	C23 H46 N O7 P	479.301	12.369	Partial match	Full match	1.21849e+07	1.10436e+07	1.19185e+07	1.66565e+07	1.50944e+07	2.03577e+07	1.67136e+07	1.81623e+07	0.736598	-0.441051	0.0340578	0.9375	1.03508	PE
OxPC (16:0-20:4+2O)	C44 H80 N O10 P	859.559	8.475	No results	Invalid mass	2.21419e+07	1.34499e+07	2.08436e+07	1.4416e+07	6.6816e+06	4.71314e+06	6.10897e+06	5.54496e+06	3.07399	1.62011	0.000736211	1	1.30322	PC
SM (d14:1/26:0)	C45 H91 N2 O6 P	832.669	13.589	No results	Invalid mass	4.48868e+08	5.40757e+08	4.63083e+08	4.84196e+08	3.52814e+08	3.684e+08	3.3241e+08	3.10639e+08	1.41974	0.50563	0.00073602	1	1.28006	SM
(6S)-dehydrovomifoliol	C13 H18 O3	222.126	1.116	Full match	No results	2.1935e+07	1.7482e+07	1.96848e+07	1.72778e+07	1.33756e+07	1.23009e+07	1.23841e+07	1.55313e+07	1.42521	0.511172	0.00396119	1	1.20653	-
Cer-NS (d18:1/14:0)	C32 H63 N O3	509.481	10.634	Partial match	Full match	6.30743e+08	5.13638e+08	6.10432e+08	5.891e+08	2.31071e+08	2.41639e+08	2.4498e+08	2.36583e+08	2.45623	1.29645	0.000120589	1	1.35864	Cer
OxPC (16:0-20:5+3O(2Cyc))	C44 H78 N O11 P	873.538	6.988	No results	Invalid mass	1.81526e+07	1.33836e+07	2.04844e+07	1.55185e+07	1.73834e+07	1.63472e+07	1.43897e+07	1.54217e+07	1.06291	0.0880154	0.641914	0.625	0.302019	PC
PG (17:1/18:1)	C41 H77 O10 P	760.526	10.107	Partial match	Full match	6.16325e+06	3.68183e+06	5.19989e+06	2.58492e+06	9.82079e+06	1.75298e+07	8.91024e+06	2.06214e+07	0.309937	-1.68995	0.00652169	1	1.17622	PG
PS (19:1/18:2)	C43 H78 N O10 P	799.541	11.066	No results	Invalid mass	1.79064e+07	1.79709e+07	1.81314e+07	1.69138e+07	1.27298e+07	1.22067e+07	1.2128e+07	1.73057e+07	1.30444	0.383425	0.0448533	0.9375	1.08806	PS
dokdolipid B	C24 H44 O8	460.302	6.994	Full match	No results	1.40238e+07	1.11576e+07	9.54315e+06	1.11535e+07	1.32183e+07	1.78828e+07	1.88085e+07	1.67459e+07	0.688285	-0.538922	0.0151201	0.9375	1.10787	-
Methyl benzenepropanoate	C10 H12 O2	164.084	1.066	Full match	No results	2.24826e+07	1.40808e+07	1.8122e+07	1.95126e+07	1.31475e+07	1.1046e+07	1.4021e+07	1.26851e+07	1.45773	0.543728	0.024592	1	1.10569	-
PE (18:2/20:5)	C43 H72 N O8 P	761.495	9.621	No results	Invalid mass	1.97704e+07	1.78349e+07	1.58525e+07	1.86364e+07	8.9307e+06	1.04404e+07	7.47073e+06	7.93741e+06	2.07291	1.05166	0.000362454	1	1.31534	PE
CL (16:0-18:1-22:5-22:5)	C87 H148 O17 P2	1527.05	11.271	No results	Invalid mass	1.17626e+07	6.47373e+06	1.39569e+07	1.49794e+07	1.64439e+07	1.37795e+07	1.86813e+07	1.54764e+07	0.73271	-0.448686	0.159763	0.875	0.805452	CL
PI (17:0/18:0)	C44 H85 O13 P	852.573	12.474	Partial match	Full match	1.63114e+07	1.44063e+07	1.49585e+07	1.53033e+07	1.47311e+07	1.30886e+07	1.67387e+07	1.52963e+07	1.01879	0.02686	0.724801	0.5625	0.232581	PI
ricinelaidic acid	C18 H34 O3	298.251	4.231	Full match	No results	4.12267e+08	2.95532e+08	3.77967e+08	3.90848e+08	3.79292e+08	3.35779e+08	3.52135e+08	1.79059e+08	1.18483	0.244683	0.343248	0.75	0.549677	FA
OxPE (18:0-20:4+4O(2Cyc))	C43 H78 N O12 P	831.528	8.305	No results	Full match	2.23971e+07	1.26918e+07	1.85534e+07	1.39554e+07	1.05279e+07	8.54946e+06	9.20631e+06	1.06902e+07	1.73444	0.794467	0.0199587	1	1.15002	PE
PG (14:0/18:1)	C38 H73 O10 P	720.495	10.253	Partial match	Full match	3.10739e+08	2.36916e+08	3.28465e+08	2.69218e+08	4.6971e+08	5.81276e+08	5.45846e+08	5.44382e+08	0.534902	-0.902654	0.000765674	1	1.29968	PG
olivetolic acid	C12 H16 O4	224.105	1.064	Full match	No results	2.23172e+07	1.2801e+07	1.78608e+07	1.7686e+07	1.2464e+07	1.04036e+07	1.13528e+07	1.37898e+07	1.47188	0.557658	0.0384854	0.9375	1.04775	-
(2R)-1-(Hexadecyloxy)-3-(phosphonooxy)-2-propanyl (11Z)-11-icosenoate	C39 H77 O7 P	688.542	13.079	Full match	No results	1.79308e+07	1.46073e+07	1.82616e+07	1.82146e+07	1.43669e+07	1.39449e+07	1.5146e+07	1.66817e+07	1.14757	0.198583	0.0936946	0.875	0.877831	-
3-oxopimelic acid	C7 H10 O5	174.052	0.98	Full match	No results	5.03658e+06	3.64859e+06	8.66144e+06	6.60441e+06	9.83204e+06	1.94479e+07	1.83655e+07	1.72241e+07	0.369219	-1.43745	0.00622667	1	1.1815	FA
beta-D-glucosyl-(1<->1')-N-hexadecanoylsphinganine	C40 H79 N O8	701.581	11.472	Full match	No results	2.22232e+07	1.47221e+07	1.79027e+07	1.87471e+07	2.24075e+06	850557	1.2625e+06	836801	14.1785	3.82564	0.000501976	1	1.33747	-
CL (16:0-18:1-16:0-18:1)	C77 H146 O17 P2	1405	16.853	Partial match	Full match	1.37704e+08	3.89143e+08	1.74794e+08	3.34668e+08	5.05537e+08	5.79818e+08	3.83162e+08	3.82154e+08	0.559964	-0.836594	0.0732581	0.875	0.968054	CL
7-Octene-3,5-diyn-1-ol	C8 H8 O	120.057	1.076	Full match	No results	2.1236e+07	8.0035e+06	1.81419e+07	1.01545e+07	1.71418e+07	1.8905e+07	1.45663e+07	1.99435e+07	0.815458	-0.294318	0.326906	0.625	0.595711	-
PI (18:0/16:2)	C43 H79 O13 P	834.525	11.014	Partial match	Full match	1.57106e+07	1.74781e+07	1.19338e+07	1.59078e+07	1.13841e+07	1.86398e+07	1.47067e+07	1.40722e+07	1.03788	0.0536411	0.753831	0.625	0.209531	PI
N-(icosanoyl)-tetradecasphing-4-enine-1-phosphoethanolamine	C36 H73 N2 O6 P	660.522	9.055	Full match	No results	1.83667e+07	1.58807e+07	1.95273e+07	1.62951e+07	3.11127e+06	2.89406e+06	3.24082e+06	3.2649e+06	5.60063	2.48559	1.28011e-06	1	1.36539	-
HBMP (16:0-18:1-18:0)	C58 H111 O11 P	1014.79	16.02	No results	Full match	7.14833e+06	1.72119e+07	1.10599e+07	1.60423e+07	6.5043e+06	8.40871e+06	1.21624e+07	1.00452e+07	1.38636	0.471299	0.273501	0.75	0.623767	HBMP
Cer-NS (d18:1/23:1)	C41 H79 N O3	633.607	14.576	Partial match	Full match	2.8341e+08	5.09821e+08	3.40186e+08	4.43928e+08	2.45467e+08	3.0314e+08	2.88815e+08	2.35305e+08	1.47041	0.556215	0.062178	0.875	0.989988	Cer
SM (d14:1/21:0)	C40 H81 N2 O6 P	762.591	11.028	No results	Invalid mass	1.89365e+07	1.7137e+07	1.61849e+07	1.5035e+07	8.88674e+06	1.04984e+07	9.86887e+06	9.50673e+06	1.73612	0.795869	0.000163202	1	1.32352	SM
PS (22:1/20:3)	C48 H86 N O10 P	867.598	13.01	Partial match	Full match	8.31305e+06	1.52104e+07	9.81581e+06	1.18646e+07	1.4476e+07	1.52161e+07	5.04573e+06	1.51001e+07	0.907018	-0.140797	0.918364	0.625	0.106213	PS
PA (16:1/16:1)	C35 H65 O8 P	644.441	9.882	Partial match	Full match	1.61592e+07	1.71007e+07	1.64081e+07	1.18878e+07	9.76596e+06	9.50722e+06	1.01157e+07	8.46141e+06	1.62629	0.701588	0.00560725	1	1.23898	PA
PC(P-16:0/18:4(6Z,9Z,12Z,15Z))	C42 H76 N O7 P	737.537	12.448	Full match	No results	4.42117e+08	5.08114e+08	4.7096e+08	4.76426e+08	2.32643e+08	1.74738e+08	1.73908e+08	2.01851e+08	2.42309	1.27685	0.000289074	1	1.34183	PC
Ceramide (d18:1/20:0)	C38 H75 N O3	593.576	13.886	Full match	No results	1.07001e+07	1.68743e+07	1.1769e+07	1.46023e+07	1.83555e+06	2.0632e+06	2.23889e+06	1.37771e+06	7.17807	2.8436	1.11579e-05	1	1.34776	-
PS (18:0/17:1)	C41 H78 N O10 P	775.539	11.971	Partial match	Full match	5.69694e+08	5.06221e+08	4.24229e+08	5.30591e+08	3.57235e+08	3.74034e+08	3.73394e+08	3.08273e+08	1.43725	0.523306	0.00448964	1	1.21138	PS
PE (15:0/16:1)	C36 H70 N O8 P	675.485	10.489	Partial match	Full match	1.41461e+07	1.52901e+07	1.47736e+07	1.3605e+07	1.36905e+07	1.85946e+07	1.56486e+07	1.47487e+07	0.922346	-0.11662	0.344153	0.6875	0.554127	PE
PG (16:0/18:1)	C40 H77 O10 P	748.527	11.338	Partial match	Full match	1.59438e+09	1.79271e+09	2.014e+09	2.51672e+09	5.46601e+09	6.13786e+09	5.98679e+09	5.51658e+09	0.342655	-1.54517	0.000823459	1	1.33505	PG
2-(2-Carboxyethyl)-4-methyl-5-pentyl-3-furoic acid	C14 H20 O5	268.131	1.069	Full match	No results	2.11787e+07	1.07998e+07	1.72044e+07	1.34105e+07	1.17728e+07	8.94332e+06	1.23871e+07	1.29757e+07	1.35839	0.441903	0.15563	0.8125	0.788885	-
N-[(2S,3R,4E,6E)-1,3-Dihydroxy-4,6-pentadecadien-2-yl]icosanamide	C35 H67 N O3	549.512	11.473	Full match	No results	1.54614e+07	1.66784e+07	1.5923e+07	1.62333e+07	5.61481e+06	5.19271e+06	5.23715e+06	5.7982e+06	2.94357	1.55757	4.95558e-07	1	1.36646	-
SM (d14:3/26:0)	C45 H87 N2 O6 P	828.642	12.375	No results	Invalid mass	6.05838e+06	1.43247e+07	1.37002e+07	1.5868e+07	1.59481e+07	1.67526e+07	1.65202e+07	1.45945e+07	0.782746	-0.353383	0.261302	0.9375	0.676643	SM
Thymol	C10 H14 O	150.104	1.124	Full match	No results	1.5183e+07	3.09292e+06	1.573e+07	8.31647e+06	1.7436e+07	1.56843e+07	1.48808e+07	1.25172e+07	0.699331	-0.515952	0.259012	0.6875	0.683104	-
CL (18:1-18:1-22:5-22:5)	C89 H150 O17 P2	1553.06	11.275	No results	Invalid mass	1.17491e+07	1.65282e+07	1.78199e+07	1.58825e+07	1.09371e+07	1.04814e+07	1.28312e+07	1.0925e+07	1.372	0.45628	0.0350726	0.9375	1.06534	CL
MFCD22570234	C27 H37 D7 O	391.382	14.935	Full match	No results	8.77616e+06	1.65217e+07	9.62297e+06	1.40913e+07	1.07741e+07	1.24526e+07	1.16399e+07	1.04905e+07	1.08058	0.11181	0.786993	0.5	0.241306	-
HexCer-NS (d30:1/13:1)	C49 H93 N O8	823.692	14.705	No results	Full match	1.15083e+07	1.27793e+07	1.52856e+07	1.79586e+07	8.21191e+06	9.15671e+06	6.39464e+06	9.46908e+06	1.7312	0.791772	0.00636036	1	1.17787	HexCer
SM(d18:0/20:0)	C43 H89 N2 O6 P	760.648	14.203	Full match	No results	9.94435e+06	1.64595e+07	1.47557e+07	1.4332e+07	5.31988e+06	6.7281e+06	6.84262e+06	7.596e+06	2.09508	1.06701	0.00223274	1	1.25278	SM
CL (16:0-18:1-18:1-18:2)	C79 H146 O17 P2	1429	16.735	Partial match	Full match	5.37441e+06	1.64082e+07	8.0944e+06	8.79709e+06	9.52415e+06	1.24297e+07	7.97585e+06	1.1943e+07	0.923612	-0.11464	0.592406	0.625	0.348438	CL
PG (16:0/20:5)	C42 H73 O10 P	768.495	9.712	Partial match	Full match	6.1622e+06	6.44473e+06	7.46321e+06	6.11419e+06	1.70431e+07	1.54134e+07	1.27088e+07	1.3453e+07	0.446692	-1.16265	0.000118892	1	1.32993	PG
illudin S	C15 H20 O4	264.136	1.085	Full match	No results	1.99661e+07	1.17934e+07	1.52361e+07	1.40749e+07	1.15469e+07	9.55142e+06	1.06793e+07	1.3238e+07	1.35665	0.440051	0.0717145	0.9375	0.938423	-
PS (19:0/18:2)	C43 H80 N O10 P	801.557	12.264	No results	Invalid mass	1.48992e+07	1.52223e+07	1.80926e+07	1.55766e+07	1.53797e+07	1.12231e+07	1.22887e+07	1.52345e+07	1.17856	0.237021	0.12085	0.75	0.838102	PS
Cer-EOS (d14:1/16:2-O-18:1)	C48 H87 N O5	757.642	13.855	No match	Invalid mass	1.04393e+07	1.59456e+07	8.46837e+06	1.62871e+07	5.4842e+06	5.24007e+06	4.98759e+06	3.54268e+06	2.65602	1.40926	0.0040294	1	1.23362	Cer
PC (18:0/22:4)	C48 H88 N O8 P	883.632	13.02	No results	Invalid mass	1.12468e+07	1.59337e+07	1.18702e+07	1.43716e+07	1.04664e+07	1.71893e+07	1.45788e+07	1.58337e+07	0.919994	-0.120304	0.59499	0.625	0.329249	PC
OLEOYL TYROSINE	C27 H43 N O4	445.32	3.988	Full match	No results	2.0062e+07	1.48094e+07	1.75928e+07	1.57795e+07	5.99903e+06	6.24355e+06	6.40904e+06	5.87349e+06	2.7826	1.47644	0.000280081	1	1.35108	-
GM3 d38:1; [M-H]-	C61 H112 N2 O21	1208.78	12.15	Partial match	Full match	1.56189e+07	1.152e+07	1.79151e+07	1.43274e+07	5.8514e+06	6.77728e+06	7.96668e+06	7.86274e+06	2.08662	1.06117	0.000991009	1	1.27471	GM3
SM (d14:0/23:0)	C42 H87 N2 O6 P	792.639	13.126	No results	Invalid mass	1.44555e+07	1.35572e+07	1.25795e+07	1.72115e+07	4.41155e+06	7.42877e+06	6.35741e+06	5.29467e+06	2.46053	1.29897	0.00104235	1	1.29247	SM
Methyl Jasmonate	C13 H20 O3	224.141	1.094	Full match	No results	1.9931e+07	1.4873e+07	1.26961e+07	1.07905e+07	1.23008e+07	1.14216e+07	1.18665e+07	1.41797e+07	1.17123	0.228028	0.388602	0.6875	0.512022	FA
1-heptadecylglycerone 3-phosphate	C20 H41 O6 P	408.264	3.911	Full match	No results	6.82959e+06	6.27487e+06	1.11565e+07	1.71938e+07	2.19779e+06	2.90754e+06	3.64331e+06	3.90182e+06	3.27694	1.71235	0.00974678	1	1.1838	-
PC (18:0/20:4)	C46 H84 N O8 P	855.599	12.175	No match	Invalid mass	3.50449e+08	3.94126e+08	4.35545e+08	4.04297e+08	2.12476e+08	3.60633e+08	2.40872e+08	3.1428e+08	1.4043	0.489852	0.0526136	0.9375	1.02835	PC
Pelargonone	C17 H34 O	254.261	6.37	Full match	No results	5.50614e+08	2.93803e+08	5.24006e+08	3.92637e+08	3.18806e+08	2.95999e+08	3.57324e+08	3.86389e+08	1.29631	0.374409	0.209915	0.75	0.727456	-
PA (16:0/17:1)	C36 H69 O8 P	660.473	11.455	Partial match	Full match	1.41123e+07	1.5443e+07	1.48326e+07	1.45443e+07	7.30072e+06	7.38717e+06	7.73414e+06	9.41267e+06	1.85119	0.888455	0.000926911	1	1.3306	PA
PE (19:1/20:4)	C44 H78 N O8 P	779.547	11.805	Partial match	Full match	1.08897e+07	1.54242e+07	1.4965e+07	8.57882e+06	1.21652e+07	1.56688e+07	1.32806e+07	1.01867e+07	0.971858	-0.0411825	0.797953	0.4375	0.157273	PE
Stearic acid	C18 H36 O2	284.272	4.514	Full match	No results	4.85811e+06	3.84356e+06	4.60559e+06	3.70963e+06	1.57979e+07	1.53281e+07	1.60727e+07	1.48495e+07	0.274253	-1.86642	0.000140792	1	1.35889	FA
12-HSA	C18 H36 O3	300.267	6.341	Full match	No results	5.33282e+08	7.18704e+07	5.07191e+08	3.81506e+08	3.09681e+08	2.87931e+08	3.47141e+08	3.75014e+08	1.1319	0.17875	0.829514	0.75	0.200327	-
GM3 d41:2; [M-H]-	C64 H116 N2 O21	1248.8	12.594	No results	Full match	1.58959e+07	1.16587e+07	1.58332e+07	1.66024e+07	1.06462e+07	1.01716e+07	1.30811e+07	1.36964e+07	1.26042	0.333907	0.0817723	0.875	0.893412	GM3
3-(3-Hydroxy-2,4-dimethoxyphenyl)-7,8-chromanediol	C17 H18 O6	318.112	1.046	Full match	No results	1.9206e+07	8.12252e+06	1.07141e+07	1.32156e+07	7.46584e+06	8.33276e+06	9.97432e+06	9.15596e+06	1.4675	0.553363	0.157202	0.8125	0.808063	-
Cholesterol sulfate	C27 H46 O4 S	466.312	7.471	Full match	No results	4.59976e+08	4.45494e+08	4.69264e+08	4.32916e+08	4.35315e+08	4.55784e+08	4.40931e+08	4.38022e+08	1.02124	0.0303237	0.360502	0.6875	0.526264	-
(2E,4E,6E,8E)-2,4,6,8-Decatetraenal	C10 H12 O	148.089	1.096	Full match	No results	1.68307e+07	1.29305e+07	1.29489e+07	1.05391e+07	1.07385e+07	1.13331e+07	1.24658e+07	1.38786e+07	1.09983	0.137275	0.475507	0.625	0.424789	-
1,2-dioleoyl-3-beta-D-galactosyl-sn-glycerol	C45 H82 O10	782.593	15.058	Full match	No results	1.35731e+07	1.51063e+07	1.65561e+07	1.26141e+07	5.34035e+06	7.71871e+06	8.46154e+06	8.55806e+06	1.92328	0.943566	0.00409225	1	1.24306	-
montiporic acid A	C14 H20 O3	236.141	1.185	Full match	No results	1.70055e+07	7.13014e+06	1.4566e+07	1.01156e+07	1.39236e+07	1.15876e+07	1.38286e+07	1.7223e+07	0.863063	-0.212462	0.414697	0.625	0.506691	-
SM (d14:3/26:1)	C45 H85 N2 O6 P	826.624	11.287	No results	Invalid mass	1.34549e+07	1.16486e+07	1.22232e+07	1.63878e+07	8.80356e+06	1.14575e+07	7.87907e+06	7.99246e+06	1.48659	0.57201	0.0136553	1	1.12002	SM
PE (18:3e/20:4)	C43 H74 N O7 P	747.512	10.877	No results	Invalid mass	9.28408e+06	1.49178e+07	1.13988e+07	8.58374e+06	4.76759e+06	5.56542e+06	4.45335e+06	4.66469e+06	2.27157	1.18369	0.00411863	1	1.27043	PE
epi-jasmonic acid	C12 H18 O3	210.125	1.229	Full match	No results	1.36434e+07	1.70557e+06	1.35482e+07	6.59988e+06	1.56477e+07	8.33395e+06	9.88675e+06	1.07811e+07	0.795016	-0.330944	0.410061	0.625	0.513869	-
Deglucohellebrin	C30 H42 O10	562.278	7.626	Full match	No results	1.03921e+07	9.01694e+06	9.1621e+06	6.0492e+06	1.56043e+07	1.36845e+07	1.07036e+07	1.2728e+07	0.656677	-0.606743	0.0267389	1	1.0692	-
OxPI (18:0-20:3+1O)	C47 H85 O14 P	904.567	9.458	No results	Full match	1.06113e+07	1.48034e+07	1.54357e+07	1.47267e+07	8.6933e+06	1.01134e+07	1.21626e+07	9.36387e+06	1.37795	0.462522	0.0317028	0.9375	1.03542	PI
PG (16:0/16:0)	C38 H75 O10 P	722.509	11.294	No match	Full match	2.95335e+08	2.92749e+08	3.27852e+08	3.0503e+08	4.20767e+08	4.85482e+08	450949610	3.4734e+08	0.716303	-0.481358	0.0146231	1	1.1893	PG
PG (17:1/18:2)	C41 H75 O10 P	758.51	10.061	Not the top hit	Full match	1.65139e+07	1.00395e+07	1.19322e+07	1.27887e+07	8.48142e+06	1.0471e+07	8.86222e+06	1.53233e+07	1.18862	0.249283	0.319349	0.75	0.563628	PG
PC (16:0e/22:4)	C46 H86 N O7 P	841.62	12.621	No results	Invalid mass	9.37522e+06	3.7854e+08	3.72979e+08	3.0868e+08	4.39731e+08	3.99618e+08	4.38755e+08	4.95917e+08	0.60291	-0.729985	0.299918	1	0.629544	PC
CL (16:1-16:1-16:1-18:1)	C75 H138 O17 P2	1372.94	16.009	No results	Full match	2.06456e+08	3.4436e+08	2.46668e+08	3.18689e+08	4.03235e+08	4.7007e+08	4.55095e+08	3.06071e+08	0.682895	-0.550264	0.0454393	0.875	0.990772	CL
N-tetracosanoylsphinganine	C42 H85 N O3	651.654	15.896	Full match	No results	8.84513e+06	1.46674e+07	1.27041e+07	1.24388e+07	4.30523e+06	5.23836e+06	7.44529e+06	8.5403e+06	1.90587	0.930453	0.0158939	1	1.12225	-
CL (16:1-20:3-18:1-18:2)	C81 H144 O17 P2	1450.98	16.152	No results	Invalid mass	4.05085e+06	8.32406e+06	4.80505e+06	1.01229e+07	1.52958e+07	7.37443e+06	6.34102e+06	6.04634e+06	0.7788	-0.360675	0.459465	0.625	0.431534	CL
PC (16:1e/20:5)	C44 H78 N O7 P	809.558	10.713	No results	Invalid mass	4.63004e+08	4.31848e+08	4.69142e+08	4.49067e+08	2.29797e+08	2.62893e+08	2.70461e+08	2.44311e+08	1.79963	0.847702	7.21012e-05	1	1.35018	PC
PA (17:0/16:1)	C36 H69 O8 P	660.474	10.774	Not the top hit	Full match	1.2884e+07	1.26791e+07	1.48377e+07	1.58491e+07	7.16775e+06	3.20533e+06	5.52825e+06	7.73987e+06	2.37932	1.25055	0.0158754	1	1.19908	PA
2-hydroxyarachidic acid	C20 H40 O3	328.298	7.999	Full match	No results	1.50386e+07	1.10687e+07	1.64007e+07	1.06851e+07	8.5139e+06	5.33461e+06	8.87141e+06	8.57493e+06	1.69974	0.765312	0.0169934	1	1.10105	-
CL (14:0-16:0-16:0-18:1)	C73 H140 O17 P2	1350.96	16.586	No results	Full match	928526	1.91055e+06	1.40847e+06	1.475e+06	1.2263e+07	1.55658e+07	1.50919e+07	1.24684e+07	0.103315	-3.27487	0.000139621	1	1.34985	CL
PE (16:1e/16:0)	C37 H74 N O7 P	675.521	12.932	Partial match	Full match	2.66534e+08	3.8014e+08	3.07717e+08	3.48276e+08	4.3816e+08	4.41612e+08	4.47001e+08	4.11907e+08	0.749227	-0.416524	0.0276644	1	1.1492	PE
N-arachidonoyltaurine	C22 H37 N O4 S	411.245	1.992	Full match	No results	1.65976e+07	1.36579e+07	1.53927e+07	1.56574e+07	6.34248e+06	7.0976e+06	7.46098e+06	7.09869e+06	2.18951	1.13061	8.08439e-06	1	1.35102	-
2-Aminomuconic acid semialdehyde	C6 H7 N O3	141.042	0.964	Full match	No results	7.15221e+06	5.40122e+06	5.39121e+06	4.15235e+06	1.47592e+07	1.09485e+07	1.44212e+07	1.63616e+07	0.391163	-1.35416	0.000668479	1	1.28872	FA
Cer-NS (d18:2/22:0)	C40 H77 N O3	619.591	14.448	Partial match	Full match	2.66056e+08	4.22945e+08	3.84314e+08	4.06069e+08	2.50966e+08	2.82338e+08	2.7968e+08	2.18964e+08	1.43358	0.519626	0.0375715	0.875	1.04713	Cer
PS (16:0/18:1)	C40 H76 N O10 P	761.522	11.312	Partial match	Full match	1.57194e+09	5.30836e+09	2299880274	2.30436e+09	2.17191e+09	2.12046e+09	3.75427e+09	1.16407e+09	1.24687	0.318308	0.595437	0.6875	0.327666	PS
PEtOH (14:0-16:0)	C35 H69 O8 P	648.474	10.949	Partial match	Full match	1.27061e+07	1.187e+07	1.53475e+07	9.73634e+06	1.31461e+07	1.30043e+07	1.46435e+07	1.31973e+07	0.919779	-0.120641	0.391149	0.75	0.516137	PEtOH
PG (16:0/17:0)	C39 H77 O10 P	736.525	11.943	Not the top hit	Full match	1.06236e+07	1.42352e+07	1.17646e+07	1.23694e+07	9.55199e+06	7.90138e+06	7.32188e+06	8.25825e+06	1.48313	0.568642	0.00319028	1	1.21956	PG
PA (22:0/18:1)	C43 H83 O8 P	758.584	14.541	Partial match	Full match	5.43936e+06	8.63454e+06	6.93059e+06	8.13115e+06	1.27594e+07	1.57126e+07	1.45944e+07	1.38347e+07	0.51204	-0.965671	0.00355126	1	1.27145	PA
PC (18:1e/20:5)	C46 H82 N O7 P	837.589	10.932	No results	Invalid mass	4.29207e+08	4.2282e+08	4.34205e+08	3.83534e+08	1.66849e+08	1.67728e+08	1.1985e+08	1.63481e+08	2.70229	1.43418	0.000473123	1	1.34026	PC
3-(Dimethylarsorothioyl)propanoic acid	C5 H11 As O2 S	209.971	1.037	Full match	No results	1.7895e+07	4.56567e+06	1.52473e+07	8.87631e+06	4.00559e+06	6.61773e+06	5.67772e+06	6.17023e+06	2.07306	1.05176	0.136509	0.8125	0.842975	-
PC (16:1e/16:1)	C40 H78 N O7 P	761.559	11.564	No match	Invalid mass	4.61537e+08	4.21066e+08	4.05348e+08	4.14764e+08	2.77199e+08	2.83981e+08	3.08545e+08	2.96e+08	1.46065	0.54661	6.26882e-05	1	1.33218	PC
OxPE (18:1-20:4+1O )	C43 H76 N O9 P	781.527	8.736	Partial match	Full match	1.07504e+07	9.2312e+06	1.10733e+07	8.80116e+06	1.32215e+07	1.03728e+07	1.4722e+07	1.21519e+07	0.789724	-0.340579	0.0489707	0.875	0.984391	PE
PI (17:1/18:1)	C44 H81 O13 P	848.542	10.689	Partial match	Full match	2.94327e+08	2.80939e+08	2.75482e+08	2.61753e+08	4.40313e+08	4.39242e+08	4.18067e+08	4.52707e+08	0.635595	-0.65382	1.32444e-05	1	1.35308	PI
OxPC (18:1-20:4+3O(2Cyc))	C46 H82 N O11 P	841.548	6.988	No results	Invalid mass	1.77194e+07	7.24894e+06	9.05247e+06	6.3102e+06	1.42347e+07	1.0641e+07	1.01702e+07	9.21487e+06	0.911215	-0.134137	0.541325	0.75	0.382013	PC
HexCer-NS (d30:2/12:0)	C48 H91 N O8	855.681	14.376	No results	Invalid mass	3.413e+08	3.0494e+07	3.72334e+08	4.18923e+08	3.48535e+08	3.89293e+08	4.48702e+07	2.23217e+08	1.15621	0.209404	0.957774	0.5625	0.0849842	HexCer
1,2-Dipalmitoleoyl-sn-glycero-3-phosphocholine	C40 H76 N O8 P	729.535	12.451	Invalid mass	No results	1.19689e+07	1.35713e+07	8.81315e+06	1.15473e+07	7.73239e+06	8.64255e+06	1.03606e+07	8.45664e+06	1.30429	0.383261	0.0616321	0.9375	0.95413	PC
Amphotericin B	C47 H73 N O17	923.483	9.457	Full match	No results	1.46008e+07	1.06977e+07	9.4423e+06	1.44671e+07	1.21506e+07	1.53059e+07	1.29051e+07	1.35953e+07	0.911986	-0.132916	0.424344	0.625	0.465588	-
Cucurbitacin I	C30 H42 O7	514.295	6.677	Full match	No results	1.53697e+07	1.17988e+07	1.56745e+07	1.16276e+07	1.12746e+07	1.17528e+07	1.26822e+07	1.06635e+07	1.17462	0.232194	0.158736	0.8125	0.79223	-
CL (18:1-18:1-18:1-22:5)	C85 H150 O17 P2	1505.03	16.568	Partial match	Full match	5.86908e+06	1.38329e+07	6.25535e+06	1.10458e+07	7.33135e+06	1.89472e+06	9.82961e+06	7.17464e+06	1.4107	0.496411	0.353031	0.625	0.531158	CL
LPE 22:1	C27 H54 N O7 P	535.365	7.398	Partial match	Full match	1.39496e+07	1.23037e+07	1.20037e+07	9.37623e+06	1.08315e+07	1.12814e+07	1.44755e+07	9.89463e+06	1.02475	0.0352659	0.839083	0.5625	0.130795	PE
GlcADG (16:0-18:2)	C43 H76 O11	768.549	9.098	No results	Invalid mass	1.51377e+07	1.05589e+07	1.56247e+07	1.09368e+07	1.11897e+07	9.23419e+06	1.10897e+07	1.0665e+07	1.23897	0.309144	0.148826	0.6875	0.815133	GlcADG
1-[(1Z)-octadec-1-enyl]-sn-glycero-3-phosphoethanolamine	C23 H48 N O6 P	465.324	4.162	Full match	No results	1.37665e+07	8.19949e+06	1.29634e+07	1.50142e+07	8.97852e+06	1.2281e+07	4.62487e+06	8.95422e+06	1.43357	0.519614	0.169202	0.8125	0.748069	PE
GM3 d40:2; [M-H]-	C63 H114 N2 O21	1234.79	12.056	No results	Full match	1.37628e+07	1.37305e+07	1.02119e+07	1.1736e+07	6.50079e+06	5.21698e+06	8.47306e+06	7.64436e+06	1.77621	0.828803	0.00527479	1	1.20714	GM3
PE (17:0/18:0)	C40 H80 N O8 P	733.563	13.637	Partial match	Full match	8.37819e+06	1.36983e+07	6.01801e+06	1.15676e+07	1.14648e+07	1.10532e+07	1.17642e+07	1.07981e+07	0.87981	-0.184737	0.407415	0.5625	0.514348	PE
OxPE (18:0-20:4+1O(1Cyc))	C43 H76 N O9 P	781.527	10.625	Partial match	Full match	7.61382e+06	7.94253e+06	6.87183e+06	1.47917e+07	1.08103e+07	8.04232e+06	7.43281e+06	9.06104e+06	1.053	0.0745044	0.952391	0.625	0.064057	PE
PE (14:0/17:0)	C36 H72 N O8 P	677.501	11.617	Partial match	Full match	4.8265e+06	3.71617e+06	4.59931e+06	3.00542e+06	1.25657e+07	1.15238e+07	1.42063e+07	6.71755e+06	0.358725	-1.47905	0.00345006	1	1.23448	PE
PG (22:4/22:6)	C50 H79 O10 P	870.542	9.35	Partial match	Full match	1.66409e+07	1.34089e+07	1.50169e+07	9.62014e+06	4.9601e+06	3.03408e+06	4.70417e+06	3.34047e+06	3.40966	1.76963	0.000364964	1	1.29688	PG
SM (d20:1/22:2)	C47 H91 N2 O6 P	856.669	13.032	No results	Invalid mass	8.34878e+06	1.33795e+07	1.07438e+07	9.84078e+06	1.166e+07	7.71393e+06	9.16798e+06	8.67792e+06	1.13684	0.185026	0.376986	0.6875	0.503659	SM
PA (17:1/18:1)	C38 H71 O8 P	686.489	10.818	Not the top hit	Full match	1.68341e+07	9.23803e+06	9.85634e+06	1.29635e+07	5.90711e+06	4.80074e+06	6.39074e+06	6.69324e+06	2.05499	1.03913	0.00801058	1	1.20277	PA
OxPS (18:0-18:1+1O(1Cyc))	C42 H78 N O11 P	803.533	9.541	No results	Full match	7.56368e+06	6.98469e+06	9.4165e+06	6.40324e+06	2.29087e+06	1.07273e+07	1.08995e+07	1.51599e+07	0.777125	-0.363781	0.896517	0.75	0.0797237	PS
PI (16:0/16:1)	C41 H77 O13 P	808.511	10.067	Partial match	Full match	1.96786e+08	1.85145e+08	1.85243e+08	1.60865e+08	4.17807e+08	4.45856e+08	4.24433e+08	4.4792e+08	0.419374	-1.25369	4.85799e-05	1	1.35857	PI
(7E,10E,13E,16E)-7,10,13,16-Docosatetraenoic acid	C22 H36 O2	332.272	6.658	Full match	No results	1.66733e+07	1.28555e+07	1.45623e+07	1.2335e+07	6.52748e+06	7.82517e+06	7.3914e+06	5.36403e+06	2.08152	1.05764	0.000573482	1	1.28946	-
CL (16:0-18:1-16:1-18:1)	C77 H144 O17 P2	1402.99	16.579	Partial match	Full match	5.72414e+07	2.2571e+08	1.28362e+08	2.19644e+08	4.24677e+08	3.95018e+08	4.23409e+08	3.0175e+08	0.408425	-1.29186	0.0463972	1	1.0749	CL
PG (18:1/18:2)	C42 H77 O10 P	772.526	10.598	Partial match	Full match	3.08994e+08	4.04699e+08	4.57224e+08	2.61044e+08	2.17542e+08	2.43061e+08	2.52976e+08	2.99494e+08	1.41348	0.499254	0.0759932	0.9375	0.936095	PG
PE (24:0/18:1)	C47 H92 N O8 P	829.658	15.735	Partial match	Full match	1.55405e+06	7.14568e+06	2.29649e+06	5.01311e+06	1.29914e+07	1.44849e+07	1.22952e+07	9.83666e+06	0.322716	-1.63166	0.0308964	1	1.13646	PE
L-α-LYSOPHOSPHATIDYLCHOLINE, CAPROYL	C14 H30 N O7 P	355.175	6.808	Full match	No results	5.93374e+06	8.40749e+06	1.03772e+07	7.36234e+06	1.04739e+07	1.35265e+07	1.1698e+07	1.16867e+07	0.677022	-0.562726	0.032323	1	1.08335	-
LPC 20:4	C28 H50 N O7 P	589.339	2.063	No results	Invalid mass	1.35408e+07	1.14574e+07	1.45901e+07	1.42274e+07	7.23756e+06	9.15704e+06	8.9975e+06	8.58416e+06	1.58392	0.6635	0.000951744	1	1.26866	PC
OxPI (16:0-20:3+1O(1Cyc))	C45 H79 O14 P	874.522	8.021	No results	Full match	1.62688e+07	1.30142e+07	1.32246e+07	1.05954e+07	4.66859e+06	9.37386e+06	4.59188e+06	2.5407e+06	2.50782	1.32643	0.0263749	1	1.13425	PI
MFCD00135289	C44 H80 N O8 P	781.562	12.661	Full match	No results	8.2043e+06	1.3009e+07	7.96096e+06	8.74347e+06	1.0389e+07	1.08987e+07	9.56862e+06	6.90036e+06	1.00426	0.00613713	0.992155	0.5625	0.136548	-
steviol	C20 H30 O3	318.22	2.442	Full match	No results	1.6385e+07	1.04457e+07	1.41538e+07	1.31403e+07	8.78182e+06	7.36228e+06	8.13953e+06	8.88724e+06	1.6317	0.706373	0.00857015	1	1.21299	-
PG (18:0/22:4)	C46 H83 O10 P	826.573	12.266	Partial match	Full match	9.10109e+06	9.02718e+06	9.44381e+06	1.05813e+07	1.08034e+07	1.04122e+07	1.35846e+07	9.08511e+06	0.869388	-0.201928	0.221472	0.75	0.694135	PG
PE (20:0/20:3)	C45 H84 N O8 P	797.595	12.665	Partial match	Full match	3.46893e+08	3.95401e+08	3.63095e+08	3.71549e+08	2.82347e+08	2.62612e+08	2.51343e+08	2.58596e+08	1.40008	0.485506	0.000101793	1	1.32381	PE
PE (22:5e/14:1)	C41 H72 N O7 P	661.47	8.927	No match	Invalid mass	5.79341e+06	4.76913e+06	5.16994e+06	5.18717e+06	1.35888e+07	9.62364e+06	8.96194e+06	8.80527e+06	0.510488	-0.97005	0.00407972	1	1.26983	PE
LPE 20:3	C25 H46 N O7 P	503.302	2.55	Partial match	Full match	8.629e+06	9.03331e+06	8.97482e+06	8.13401e+06	1.17653e+07	1.42911e+07	1.34749e+07	1.45988e+07	0.642362	-0.638541	0.000832811	1	1.31142	PE
SM (d14:0/27:0)	C46 H95 N2 O6 P	848.706	15.022	No results	Invalid mass	9.66062e+06	1.13558e+07	1.25306e+07	1.40647e+07	7.83274e+06	6.53972e+06	9.46237e+06	7.13627e+06	1.53729	0.620393	0.00861664	1	1.15465	SM
GM3 d41:1; [M-H]-	C64 H118 N2 O21	1250.83	13.806	No results	Full match	1.11462e+07	1.27987e+07	1.30517e+07	1.10438e+07	7.92568e+06	7.11172e+06	7.78311e+06	7.79743e+06	1.56903	0.649872	0.000423196	1	1.32027	GM3
PC (18:1/21:2)	C47 H88 N O8 P	871.632	12.85	No match	Invalid mass	1.56227e+07	9.7595e+06	5.04859e+06	1.08609e+07	1.33248e+07	1.3177e+07	1.14666e+07	1.35982e+07	0.800744	-0.320586	0.298224	0.75	0.619738	PC
(5E,7E,9E,11E)-5,7,9,11,13-Tetradecapentaenoic acid	C14 H18 O2	218.131	1.091	Full match	No results	1.59967e+07	8.32345e+06	1.20853e+07	1.13476e+07	8.32364e+06	6.4514e+06	7.9118e+06	9.14261e+06	1.50028	0.585229	0.0560352	0.875	0.990004	-
PE (16:1e/16:2)	C37 H70 N O7 P	633.533	11.44	No results	Invalid mass	1.35536e+07	1.23448e+07	1.25555e+07	1.38042e+07	9.60737e+06	1.02054e+07	1.09096e+07	8.73827e+06	1.32431	0.405242	0.00385506	1	1.23839	PE
PG (15:0/16:0)	C37 H73 O10 P	708.494	10.747	Partial match	Full match	9.47871e+06	1.00762e+07	8.41489e+06	8.6844e+06	1.10532e+07	1.23163e+07	1.32573e+07	1.32296e+07	0.735196	-0.443799	0.00205179	1	1.23855	PG
GlcADG (18:1-18:1)	C45 H80 O11	796.582	12.936	No results	Invalid mass	1.15079e+07	1.09906e+07	9.32932e+06	1.049e+07	1.18143e+07	1.39628e+07	1.19199e+07	1.14491e+07	0.861059	-0.215817	0.056196	0.9375	0.951149	GlcADG
PC(P-16:0/16:0)	C40 H80 N O7 P	717.568	12.951	Full match	No results	7.93187e+06	6.77512e+06	7.92712e+06	7.92481e+06	1.32621e+07	1.20988e+07	9.33664e+06	1.01137e+07	0.681947	-0.552268	0.0115221	1	1.18304	PC
CL (16:0-16:0-16:0-18:1)	C75 H144 O17 P2	1378.99	16.862	Partial match	Full match	978004	4.18286e+06	1.61164e+06	3.6772e+06	8.64396e+06	1.30916e+07	1.32148e+07	7.19247e+06	0.247959	-2.01183	0.0146939	1	1.17349	CL
PE (16:1e/18:2)	C39 H74 N O7 P	699.521	12.042	Partial match	Full match	3.64135e+08	3.87729e+08	3.44394e+08	3.44372e+08	2.83691e+08	3.33196e+08	3.57522e+08	3.48452e+08	1.08903	0.123038	0.20102	0.75	0.712758	PE
PE (18:0e/17:1)	C40 H80 N O7 P	717.569	13.71	Partial match	Full match	1.09444e+07	9.57987e+06	1.21563e+07	1.37117e+07	1.23845e+07	9.64459e+06	1.27256e+07	6.72759e+06	1.11837	0.161392	0.460998	0.5625	0.427968	PE
PC (17:1/18:3)	C43 H78 N O8 P	813.554	9.792	No match	Invalid mass	1.14899e+07	1.25405e+07	9.34237e+06	9.87918e+06	3.96245e+06	2.94912e+06	5.76306e+06	4.88037e+06	2.46379	1.30088	0.00361698	1	1.26185	PC
PG (16:1/20:4)	C42 H73 O10 P	768.495	9.421	Partial match	Full match	1.28065e+07	9.76701e+06	1.17906e+07	8.99482e+06	1.01505e+07	1.33462e+07	1.30365e+07	1.26816e+07	0.881013	-0.182765	0.254525	0.8125	0.637521	PG
N-[(2S,3R,4E)-1,3-Dihydroxy-4-hexadecen-2-yl]tricosanamide	C39 H77 N O3	607.592	14.32	Full match	No results	1.036e+07	1.24237e+07	1.0615e+07	1.18647e+07	5.14254e+06	7.21381e+06	6.58268e+06	6.5387e+06	1.77659	0.829108	0.00106919	1	1.29105	-
LPG 22:6	C28 H45 O9 P	556.281	1.842	Partial match	Full match	1.56706e+07	1.00805e+07	1.29739e+07	8.68418e+06	8.63482e+06	7.40567e+06	8.22783e+06	8.87203e+06	1.43056	0.516578	0.0792402	0.9375	0.972262	PG
8-Hydroxy-5,6-octadienoic acid	C8 H12 O3	156.079	1.066	Full match	No results	1.56492e+07	5.39383e+06	1.18323e+07	7.30928e+06	9.67395e+06	6.98687e+06	8.77766e+06	1.15281e+07	1.08705	0.120419	0.953046	0.5625	0.182632	-
PS (22:0/18:1)	C46 H88 N O10 P	845.616	14.539	Partial match	Full match	1.58498e+08	2.74491e+08	1.82596e+08	2.31982e+08	3.61313e+08	4.08357e+08	3.95184e+08	3.6991e+08	0.552246	-0.856616	0.0127884	1	1.22677	PS
ETHYL 4-PHENYL BUTYRATE	C12 H16 O2	192.115	1.085	Full match	No results	1.55122e+07	9.16334e+06	1.31563e+07	1.23586e+07	9.33601e+06	8.81855e+06	9.37761e+06	1.08089e+07	1.30905	0.388522	0.0989943	0.8125	0.912182	-
Leucic acid	C6 H12 O3	132.078	1.085	Full match	No results	1.54718e+07	8.48217e+06	1.15411e+07	1.02875e+07	6.81192e+06	6.31394e+06	7.16303e+06	7.02545e+06	1.67614	0.74514	0.0265453	1	1.15689	-
PA (18:0/20:5)	C41 H71 O8 P	722.49	10.758	Partial match	Full match	9.92152e+06	1.08925e+07	1.38258e+07	1.07556e+07	577898	580292	573390	1.69913e+06	13.2321	3.72597	0.00133403	1	1.32785	PA
OxPS (18:1-18:1+2O)	C42 H78 N O12 P	819.525	8.536	No results	Full match	1.18198e+07	9.14117e+06	1.38052e+07	9.74128e+06	5.54175e+06	3.74973e+06	4.43692e+06	5.39194e+06	2.32776	1.21894	0.000665516	1	1.2808	PS
1-octadecanoyl-2-eicosanoyl-sn-glycero-3-phosphoethanolamine	C43 H86 N O8 P	775.607	14.28	Full match	No results	2.90073e+06	1.21295e+07	7.76322e+06	4.65208e+06	8.97391e+06	4.39285e+06	1.08736e+07	7.3762e+06	0.868075	-0.204109	0.56098	0.5625	0.343478	PE
(3beta)-Cholest-5-en-3-yl 6-O-tetradecanoyl-alpha-D-glucopyranoside	C47 H82 O7	758.604	14.741	Full match	No results	5.44391e+06	1.11754e+07	5.9491e+06	8.78874e+06	8.12587e+06	9.48513e+06	8.5562e+06	8.77606e+06	0.897373	-0.156221	0.443152	0.5625	0.486845	-
A-12(13)-EpODE	C18 H30 O3	294.22	1.618	Full match	No results	1.40131e+07	9.32765e+06	1.35492e+07	1.05114e+07	7.44015e+06	7.05974e+06	7.71876e+06	6.95667e+06	1.6247	0.700177	0.0146536	1	1.21337	-
PA (14:0/16:0)	C33 H65 O8 P	620.441	10.768	Partial match	Full match	1.0922e+07	1.02095e+07	1.222e+07	9.1577e+06	9.6757e+06	7.02636e+06	1.1343e+07	8.43206e+06	1.16537	0.220783	0.228414	0.75	0.675153	PA
LPI 16:0	C25 H49 O12 P	572.297	2.428	Partial match	Full match	1.07532e+07	1.19088e+07	1.12941e+07	1.04123e+07	1.00825e+07	6.59487e+06	8.59701e+06	7.51674e+06	1.35306	0.436228	0.0353638	1	1.09748	PI
PG (18:3/22:6)	C46 H73 O10 P	816.495	8.317	Partial match	Full match	1.49767e+07	9.54458e+06	1.22332e+07	1.18056e+07	3.97294e+06	3.03896e+06	4.2521e+06	2.98806e+06	3.40723	1.7686	7.90351e-05	1	1.32625	PG
LPI 18:0	C27 H53 O12 P	600.328	4.025	Partial match	Full match	3.06989e+08	3.69256e+08	3.1709e+08	3.00829e+08	1.92285e+08	1.38974e+08	1.66655e+08	1.40737e+08	2.0264	1.01892	0.000555691	1	1.30874	PI
(10E,15E)-9,12,13-Trihydroxy-10,15-octadecadienoic acid	C18 H32 O5	328.225	1.159	Full match	No results	1.31152e+07	1.13079e+07	1.14622e+07	8.49776e+06	8.8698e+06	9.45019e+06	1.14585e+07	8.62934e+06	1.15558	0.208612	0.264192	0.6875	0.624022	-
O-{Hydroxy[(2R)-2-hydroxy-3-(icosyloxy)propoxy]phosphoryl}-L-serine	C26 H54 N O8 P	539.359	4.134	Full match	No results	1.48285e+07	8.4502e+06	1.09188e+07	9.39574e+06	5.7643e+06	5.44788e+06	5.69349e+06	5.73054e+06	1.92582	0.945471	0.0134951	1	1.23803	-
illudin M	C15 H20 O3	248.141	1.183	Full match	No results	8.90107e+06	8.15779e+06	1.32347e+07	9.22804e+06	8.99816e+06	6.4818e+06	6.48303e+06	6.43628e+06	1.39164	0.476787	0.0560991	0.875	0.95898	-
PE (18:1e/14:0)	C37 H74 N O7 P	675.523	11.333	Partial match	Full match	1.32117e+08	1.07072e+08	1.31801e+08	9.89234e+07	3.43074e+08	3.89268e+08	3.86053e+08	3.71804e+08	0.315336	-1.66504	0.000146505	1	1.35157	PE
PS (18:1/18:2)	C42 H76 N O10 P	785.522	10.487	Partial match	Full match	2.74242e+08	3.60815e+08	3.6731e+08	3.19788e+08	1.44862e+08	9.55491e+07	1.65107e+08	1.65131e+08	2.31693	1.21222	0.00286587	1	1.26401	PS
PC (16:0e/18:2)	C42 H82 N O7 P	789.598	11.972	No results	Invalid mass	6.97188e+06	3.98537e+06	1.10621e+07	6.35148e+06	6.07444e+06	5.38376e+06	6.93731e+06	1.09379e+07	0.967186	-0.048134	0.826112	0.5625	0.185145	PC
PE (17:0/16:1)	C38 H74 N O8 P	703.516	11.719	Partial match	Full match	2.16311e+08	2.43534e+08	2.63844e+08	2.4663e+08	3.73986e+08	3.87517e+08	3.72984e+08	3.42988e+08	0.656741	-0.606604	0.000325541	1	1.31806	PE
PI (20:4/20:5)	C49 H77 O13 P	904.511	8.636	Partial match	Full match	1.36731e+07	1.15323e+07	8.45475e+06	1.11123e+07	1.80906e+06	1.45644e+06	1.84209e+06	1.32807e+06	6.95692	2.79845	7.54781e-06	1	1.35213	PI
PI (18:0/17:1)	C44 H83 O13 P	850.558	11.835	Partial match	Full match	1.84492e+08	3.05142e+08	3.75681e+08	3.51856e+08	3.69486e+08	3.65223e+08	3.67908e+08	3.87349e+08	0.816913	-0.291747	0.236817	0.8125	0.707334	PI
beta-cryptoxanthin myristate	C54 H82 O2	762.635	14.828	Full match	No results	6.34569e+06	1.01755e+07	8.2329e+06	8.0766e+06	1.04177e+07	1.04731e+07	1.19941e+07	1.2798e+07	0.718665	-0.476609	0.0299159	1	1.07835	-
HexCer-NS (d29:1/12:1)	C47 H89 N O8	841.659	13.777	No match	Invalid mass	1.32231e+07	9.59154e+06	1.28932e+07	1.24366e+07	7.95852e+06	8.83929e+06	8.96351e+06	8.29978e+06	1.41347	0.499244	0.0140668	1	1.19036	HexCer
PG (18:2/22:5)	C46 H77 O10 P	820.527	9.075	Partial match	Full match	1.307e+07	1.01812e+07	1.23285e+07	1.22945e+07	2.45082e+06	2.07682e+06	2.20162e+06	2.66579e+06	5.09568	2.34927	7.74112e-07	1	1.3605	PG
HexCer-NDS (d22:0/12:1)	C40 H77 N O8	699.567	11.019	Partial match	Full match	4.31724e+08	3.51035e+08	3.8678e+08	3.53033e+08	8.24917e+07	1.06487e+08	1.0318e+08	1.15095e+08	3.73863	1.90251	1.40543e-05	1	1.35255	HexCer
Cer-NDS (d26:0/12:1)	C38 H75 N O3	639.581	13.584	No match	Invalid mass	8.96504e+06	1.12012e+07	1.00621e+07	1.07558e+07	3.31599e+06	2.8224e+06	3.13878e+06	3.10287e+06	3.3105	1.72705	3.0778e-06	1	1.3601	Cer
MFCD03411993	C18 H30 O5	326.21	1.132	Full match	No results	1.16232e+07	1.11788e+07	1.07608e+07	1.06552e+07	7.6262e+06	6.99367e+06	7.87972e+06	7.08656e+06	1.49455	0.579711	5.70385e-05	1	1.33986	-
Botrydial	C17 H26 O5	310.178	1.087	Full match	No results	1.09119e+07	7.17681e+06	1.24945e+07	7.02282e+06	9.41735e+06	7.65953e+06	7.64165e+06	7.92792e+06	1.15192	0.204039	0.507878	0.5	0.415772	-
GM3 d42:3; [M-H]-	C65 H116 N2 O21	1260.81	12.206	No results	Full match	1.10832e+07	8.26414e+06	1.24209e+07	1.0017e+07	1.01255e+07	8.2977e+06	8.10134e+06	6.9877e+06	1.24687	0.318308	0.1076	0.8125	0.841494	GM3
PS (18:1/20:4)	C44 H76 N O10 P	749.5	10.328	No match	Invalid mass	3.36441e+08	3.41823e+08	2.75287e+08	3.36552e+08	1.41384e+08	1.40433e+08	1.42613e+08	1.6837e+08	2.17629	1.12187	3.15766e-05	1	1.33982	PS
LPE 20:0	C25 H52 N O7 P	509.348	7.431	Partial match	Full match	1.22322e+07	9.21329e+06	9.98153e+06	4.13263e+06	1.1468e+07	1.10475e+07	1.0985e+07	1.07626e+07	0.80337	-0.315864	0.307339	0.75	0.61846	PE
SM (d14:0/25:0)	C44 H91 N2 O6 P	820.674	14.198	No results	Invalid mass	8.51225e+06	1.08493e+07	9.6508e+06	1.1813e+07	3.30466e+06	4.93682e+06	5.29344e+06	4.54282e+06	2.25832	1.17525	0.0010077	1	1.28319	SM
LPS 22:1	C28 H54 N O9 P	579.354	6.494	Partial match	Full match	1.08941e+07	1.01367e+07	9.13637e+06	9.24792e+06	1.1373e+07	1.04059e+07	1.13691e+07	1.13641e+07	0.885491	-0.17545	0.0507492	0.9375	1.00382	PS
PG (20:2/22:6)	C48 H79 O10 P	846.542	9.697	Partial match	Full match	1.17502e+07	1.07911e+07	1.06846e+07	9.27246e+06	4.85366e+06	4.834e+06	4.65216e+06	3.49661e+06	2.38267	1.25258	0.000221291	1	1.3257	PG
montiporic acid B	C16 H22 O3	262.157	1.249	Full match	No results	1.35946e+07	6.78111e+06	9.89274e+06	8.78953e+06	6.6024e+06	1.07122e+07	9.30748e+06	8.24008e+06	1.12035	0.163954	0.603195	0.625	0.317227	-
JR4362000	C19 H30 O4	322.215	1.29	Full match	No results	1.29948e+07	9.38106e+06	1.11027e+07	9.35634e+06	7.86367e+06	6.43992e+06	1.07767e+07	1.13463e+07	1.17593	0.233796	0.303271	0.6875	0.593041	-
CL (16:1-18:2-16:1-18:3)	C77 H136 O17 P2	1394.92	15.548	No results	Full match	2.37948e+06	9.95489e+06	7.55838e+06	1.07605e+07	9.55377e+06	1.12464e+07	1.04192e+07	1.21893e+07	0.706154	-0.501945	0.256583	0.8125	0.683211	CL
PE (18:2e/16:1)	C39 H74 N O7 P	699.521	11.766	Partial match	Full match	2.59439e+08	2.51511e+08	2.59239e+08	2.79314e+08	3.32279e+08	3.68561e+08	2.58442e+08	3.26346e+08	0.816335	-0.292767	0.075029	0.8125	0.978774	PE
2-[(11Z,14Z)-icosadienoyl]-sn-glycero-3-phosphoethanolamine	C25 H48 N O7 P	505.318	2.112	Full match	No results	1.17834e+07	1.02518e+07	1.20599e+07	1.08333e+07	7.73459e+06	1.00954e+07	9.40813e+06	8.55493e+06	1.25523	0.327949	0.0197861	1	1.104	PE
1-heptadecanoyl-2-arachidonoyl-sn-glycero-3-phosphoserine	C43 H76 N O10 P	797.52	11.76	Full match	No results	6.5297e+06	6.07659e+06	6.19835e+06	7.1242e+06	9.52493e+06	8.98006e+06	9.55076e+06	1.20997e+07	0.645711	-0.63104	0.00288742	1	1.26115	PS
N-(pentadecanoyl)sphinganine-1-phosphocholine	C38 H79 N2 O6 P	690.568	11.154	Full match	No results	5.46702e+09	4.6879e+09	5.01903e+09	4.8272e+09	3.05517e+09	3.13644e+09	3.13268e+09	3.03e+09	1.61896	0.69507	0.000399211	1	1.34906	SM
GM3 d34:0; [M-H]-	C57 H106 N2 O21	1154.73	10.174	No results	Full match	1.1354e+07	8.19598e+06	1.19656e+07	8.55697e+06	5.06439e+06	4.22151e+06	3.42439e+06	4.74635e+06	2.29555	1.19884	0.000717051	1	1.27985	GM3
1-Oleoyl-lysophosphatidic acid	C21 H41 O7 P	436.259	11.338	Full match	No results	1.13345e+07	1.05067e+07	1.13851e+07	1.0125e+07	8.15206e+06	7.907e+06	8.61052e+06	6.91569e+06	1.37252	0.456822	0.00211631	1	1.26223	-
PG (14:0/20:4)	C40 H71 O10 P	742.479	9.219	Partial match	Full match	548621	522470	495654	595898	5.96686e+06	9.31672e+06	1.10078e+07	5.33978e+06	0.0683706	-3.87048	0.000387973	1	1.35148	PG
Cer-NS (d18:1/20:0)	C38 H75 N O3	593.576	14.267	Partial match	Full match	2.69748e+08	3.30392e+08	3.19117e+08	2.52008e+08	6.96191e+07	7.31433e+07	7.98858e+07	8.27685e+07	3.83497	1.93922	1.19092e-05	1	1.35673	Cer
e-Tokoferol	C28 H42 O2	410.319	8.143	Full match	No results	7.96339e+06	7.90187e+06	8.2553e+06	7.13231e+06	9.76254e+06	1.08447e+07	1.09463e+07	9.87656e+06	0.754351	-0.406691	0.00064751	1	1.28141	-
PE (18:0/19:2)	C42 H80 N O8 P	757.565	13.364	Partial match	Full match	5.81623e+06	7.49783e+06	5.7313e+06	8.58006e+06	1.03088e+07	9.51415e+06	1.09445e+07	9.53504e+06	0.68545	-0.544876	0.0232165	1	1.14726	PE
ESTRADIOL 3-SULFATE	C18 H24 O5 S	352.134	3.891	Full match	No results	1.31944e+07	8.16567e+06	1.05456e+07	1.11211e+07	4.13239e+06	6.27667e+06	6.27748e+06	5.51203e+06	1.93827	0.954767	0.00323998	1	1.21636	-
SM (d14:2/28:0)	C47 H93 N2 O6 P	872.692	13.885	No match	Invalid mass	3.39887e+06	5.15031e+06	9.8562e+06	4.66301e+06	7.49364e+06	3.49501e+06	5.80276e+06	4.87e+06	1.06495	0.0907907	0.942231	0.5625	0.0498018	SM
PS (14:0/16:0)	C36 H70 N O10 P	707.475	10.033	Partial match	Full match	3.41882e+06	3.64532e+06	4.11587e+06	2.39896e+06	9.79478e+06	8.93936e+06	1.08625e+07	1.1513e+07	0.330311	-1.5981	0.000664804	1	1.31907	PS
Glucosylceramide (d18:1/26:1(17Z))	C50 H95 N O8	837.708	15.025	Full match	No results	5.30323e+06	1.0352e+07	6.71235e+06	9.60858e+06	5.3739e+06	6.21649e+06	6.67991e+06	3.72951e+06	1.45347	0.539506	0.127151	0.8125	0.81557	-
Megalomicin C1	C48 H84 N2 O17	960.577	13.497	Full match	No results	1.2808e+07	9.37943e+06	9.74326e+06	9.34814e+06	9.09193e+06	8.75797e+06	9.65413e+06	1.17759e+07	1.05089	0.0716129	0.653531	0.6875	0.287623	-
LPS 18:1	C24 H46 N O9 P	523.292	2.427	Partial match	Full match	9.27765e+06	1.0212e+07	1.16744e+07	1.08602e+07	7.97272e+06	9.06699e+06	8.97161e+06	8.63014e+06	1.21312	0.278722	0.0205901	1	1.108	PS
N-pentadecanoylsphingosine-1-phosphocholine	C38 H77 N2 O6 P	688.553	10.667	Full match	No results	2.02348e+10	17040703421	1.9982e+10	1.80195e+10	1.38771e+10	1.45063e+10	1.42043e+10	1.41513e+10	1.32673	0.407869	0.00526275	1	1.28508	SM
18-hydroxy-18-oxo-dinorleukotriene B4	C18 H26 O6	338.174	1.055	Full match	No results	1.11462e+07	6.78491e+06	1.08638e+07	8.24223e+06	9.18878e+06	1.02209e+07	9.83179e+06	1.17128e+07	0.904356	-0.145038	0.414761	0.625	0.499864	FA
(2R)-N-[(2S,3R)-1,3-Dihydroxy-2-octadecanyl]-2-hydroxyheptadecanamide	C35 H71 N O4	569.539	12.978	Full match	No results	9.93617e+06	1.01714e+07	1.16094e+07	1.04893e+07	3.87841e+06	4.36699e+06	5.38256e+06	4.74981e+06	2.29659	1.1995	0.000244872	1	1.33617	-
tensyuic acid C	C13 H20 O6	272.126	1.066	Full match	No results	1.14506e+07	4.97098e+06	9.09369e+06	8.05675e+06	8.58601e+06	6.78308e+06	6.57464e+06	9.03062e+06	1.08386	0.116184	0.820147	0.625	0.209059	-
PS (16:0/16:0)	C38 H74 N O10 P	735.507	11.165	Partial match	Full match	2.1415e+06	3.48439e+06	3.64587e+06	2.95722e+06	7.97821e+06	6.6084e+06	1.06041e+07	7.64717e+06	0.372404	-1.42506	0.000812971	1	1.2785	PS
CL (16:0-18:0-16:0-18:1)	C77 H148 O17 P2	1407.02	17.136	Partial match	Full match	2.13342e+06	8.1973e+06	2.69356e+06	4.39094e+06	7.74357e+06	4.23006e+06	1.05734e+07	8.77974e+06	0.555921	-0.847049	0.116571	0.8125	0.837024	CL
PS (21:1/18:2)	C45 H82 N O10 P	827.567	12.127	Partial match	Full match	9.49601e+06	9.93191e+06	8.5803e+06	1.09689e+07	3.37018e+06	3.27923e+06	3.15118e+06	3.5119e+06	2.92787	1.54985	3.24918e-05	1	1.35896	PS
PC (18:0e/20:4)	C46 H86 N O7 P	841.621	13.01	No results	Invalid mass	2.53996e+08	3.22083e+08	2.53876e+08	2.72406e+08	3.29145e+07	2.06331e+08	2.04432e+08	1.87143e+08	1.74751	0.805298	0.185619	1	0.780811	PC
PG (14:0/17:1)	C37 H71 O10 P	706.479	9.72	Partial match	Full match	5.02049e+06	4.83386e+06	4.15066e+06	6.38781e+06	8.10657e+06	7.81397e+06	1.04997e+07	7.96914e+06	0.592998	-0.753901	0.00403486	1	1.21238	PG
Cucurbitacin E	C32 H44 O8	556.306	5.25	Full match	No results	1.21076e+07	6.9445e+06	1.08907e+07	7.7142e+06	8.67871e+06	8.12241e+06	1.0453e+07	8.18401e+06	1.06261	0.0876165	0.799394	0.5	0.220116	-
PS (16:0/16:1)	C38 H72 N O10 P	733.491	10.164	Partial match	Full match	1.44697e+08	1.23863e+08	1.48047e+08	1.24031e+08	2.30197e+08	3.09882e+08	3.30325e+08	3.22449e+08	0.453232	-1.14168	0.000570484	1	1.31164	PS
PI (18:1/19:1)	C46 H85 O13 P	876.573	11.797	Partial match	Full match	1.25301e+08	1.07006e+08	1.37812e+08	1.22679e+08	2.79652e+08	2.78702e+08	3.29462e+08	3.06465e+08	0.412632	-1.27707	1.69166e-05	1	1.34817	PI
PE (18:1e/22:2)	C45 H86 N O7 P	783.616	14.729	Partial match	Full match	4.61017e+06	9.85748e+06	6.57925e+06	8.01059e+06	8.78386e+06	8.91567e+06	8.14739e+06	4.41726e+06	0.960128	-0.0587017	0.867194	0.5625	0.169884	PE
PC (18:1e/22:6)	C48 H84 N O7 P	863.605	11.395	No results	Invalid mass	2.93339e+08	3.13547e+08	3.32339e+08	3.10096e+08	8.60153e+07	9.8868e+07	1.50455e+08	1.4755e+08	2.58719	1.37139	0.00527272	1	1.28896	PC
Ceramide (d18:1/18:0)	C36 H71 N O3	565.544	12.686	Full match	No results	5.51556e+06	6.29305e+06	1.11275e+07	9.88586e+06	2.24086e+06	2.16643e+06	2.58355e+06	1.9353e+06	3.67706	1.87855	0.00284608	1	1.29311	-
PC (18:0e/20:3)	C46 H88 N O7 P	843.629	13.282	No results	Invalid mass	7.64449e+06	8.24238e+06	5.98956e+06	9.58554e+06	4.55251e+06	8.95146e+06	6.92386e+06	1.11915e+07	0.995023	-0.00719852	0.882164	0.5	0.102005	PC
Neoruscogenin	C27 H40 O4	428.293	1.873	Full match	No results	1.14372e+07	8.09519e+06	1.01366e+07	9.87723e+06	9.23124e+06	1.02233e+07	1.02844e+07	1.07454e+07	0.976826	-0.0338262	0.725849	0.625	0.253106	-
SM (d14:0/26:0)	C45 H93 N2 O6 P	834.685	14.622	No results	Invalid mass	2.1098e+08	3.11638e+08	2.79316e+08	2.75984e+08	2.11888e+08	2.15747e+08	2.3909e+08	2.16985e+08	1.21977	0.286604	0.101942	0.75	0.916014	SM
SM (d14:2/22:0)	C41 H81 N2 O6 P	774.591	10.855	No results	Invalid mass	3.44549e+08	2.64028e+08	3.37763e+08	3.37844e+08	2.23443e+08	9.90305e+07	9.30588e+07	2.08717e+08	2.05716	1.04066	0.0383478	1	1.09716	SM
10-GINGEROL	C21 H34 O4	350.245	6.993	Full match	No results	7.78255e+06	5.30071e+06	6.24891e+06	5.25867e+06	8.15424e+06	1.05764e+07	8.61585e+06	1.09906e+07	0.641438	-0.640619	0.00972441	1	1.15377	-
PC (16:1/20:5)	C44 H76 N O8 P	823.538	9.194	No match	Invalid mass	3.48183e+08	3.04566e+08	3.07837e+08	3.3507e+08	8.32821e+07	1.1824e+08	9.24631e+07	9.53409e+07	3.32795	1.73463	9.19178e-05	1	1.35202	PC
N~2~-{3-[(3-Hydroxyoctadecanoyl)oxy]octadecanoyl}-D-ornithine	C41 H80 N2 O6	696.603	14.882	Full match	No results	3.19823e+06	3.88077e+06	3.59306e+06	3.48934e+06	1.0089e+07	961165	9.17087e+06	9.10904e+06	0.482829	-1.05042	0.523308	0.75	0.390191	-
PC (16:0/20:3)	C44 H82 N O8 P	829.586	11.895	No match	Invalid mass	1.213e+07	9.12635e+06	1.051e+07	8.73318e+06	7.74523e+06	7.19038e+06	6.67119e+06	7.35493e+06	1.39838	0.483756	0.015083	1	1.17552	PC
PC (16:0/18:2)	C42 H80 N O8 P	803.568	11.1	No match	Invalid mass	4.68776e+09	4.58566e+09	4.62644e+09	4.31278e+09	3.09684e+09	3.60583e+09	3.31541e+09	3.42462e+09	1.35483	0.438116	0.000504079	1	1.31348	PC
Traumatin	C12 H20 O3	212.141	1.307	Full match	No results	9.94816e+06	8.5991e+06	1.01126e+07	9.02668e+06	9.02146e+06	8.89893e+06	9.58908e+06	8.7536e+06	1.03925	0.0555494	0.441463	0.6875	0.466793	FA
PI (20:4/20:4)	C49 H79 O13 P	906.527	9.246	Partial match	Full match	8.50752e+06	9.51322e+06	1.0675e+07	8.78576e+06	4.90346e+06	7.28422e+06	8.83914e+06	4.41885e+06	1.473	0.558759	0.0761868	0.875	0.974124	PI
4,6-Di-O-stearoyl-alpha-D-glucopyranosyl alpha-D-glucopyranoside	C48 H90 O13	874.642	13.687	Full match	No results	7.47034e+06	7.82957e+06	6.09724e+06	8.04054e+06	9.97505e+06	8.74773e+06	8.89445e+06	7.21188e+06	0.845203	-0.24263	0.119079	0.8125	0.818195	-
GM3 d40:0; [M-H]-	C63 H118 N2 O21	1238.82	13.635	No results	Full match	9.56302e+06	9.49281e+06	1.01294e+07	8.47551e+06	4.72271e+06	5.21823e+06	6.47818e+06	5.02859e+06	1.75593	0.812238	0.00105882	1	1.29815	GM3
CL (18:0-18:2-22:5-22:5)	C89 H150 O17 P2	1553.06	11.689	No results	Invalid mass	4.08769e+06	7.26046e+06	5.05618e+06	5.52255e+06	5.98369e+06	6.34239e+06	9.90249e+06	6.60984e+06	0.760336	-0.395291	0.147792	0.8125	0.772898	CL
PC (18:0/22:1)	C48 H94 N O8 P	889.681	14.917	No match	Invalid mass	2.2296e+06	3.97242e+06	2.51367e+06	4.05214e+06	9.84237e+06	8.12473e+06	8.2433e+06	7.34976e+06	0.380446	-1.39424	0.00416843	1	1.26908	PC
PC (16:1e/20:4)	C44 H80 N O7 P	811.572	10.315	No results	Invalid mass	8.25206e+06	9.37994e+06	9.41401e+06	9.5801e+06	4.61995e+06	3.41e+06	4.40507e+06	3.69588e+06	2.27056	1.18305	0.000328441	1	1.33326	PC
PG (17:1/22:6)	C45 H75 O10 P	806.511	9.044	Partial match	Full match	8.9177e+06	5.86551e+06	8.27912e+06	1.02158e+07	3.09978e+06	4.5924e+06	4.27816e+06	3.96883e+06	2.08782	1.062	0.00325213	1	1.22924	PG
PS (18:1/16:2)	C40 H72 N O10 P	757.491	9.958	Partial match	Full match	8.31307e+06	9.3587e+06	4.85795e+06	6.19603e+06	2.01384e+06	1.91323e+06	2.41556e+06	2.44971e+06	3.26713	1.70802	0.00186708	1	1.29721	PS
LPE 18:0	C23 H48 N O7 P	481.317	13.511	Partial match	Full match	4.56807e+06	6.5831e+06	5.3345e+06	6.58788e+06	8.23254e+06	1.0321e+07	9.3721e+06	9.92864e+06	0.609537	-0.714215	0.00514088	1	1.22854	PE
PI (16:0/18:1)	C43 H81 O13 P	836.542	11.139	Partial match	Full match	3.6525e+08	4.0878e+08	1.76068e+09	1.64682e+09	4.79861e+09	4.36926e+09	4.42312e+09	4.60989e+09	0.229743	-2.12191	0.0275103	1	1.16931	PI
PE (16:1/18:3)	C39 H70 N O8 P	711.485	9.532	Partial match	Full match	3.10361e+06	4.30265e+06	3.41343e+06	3.44377e+06	7.92961e+06	4.91685e+06	9.6958e+06	7.56136e+06	0.473813	-1.07761	0.00847577	1	1.20735	PE
C17 Ceramide (d18:1/17:0)	C35 H69 N O3	551.529	12.278	Full match	No results	7.52167e+06	7.99993e+06	6.03468e+06	9.98335e+06	3.34136e+06	2.33734e+06	4.03117e+06	2.93085e+06	2.49508	1.31909	0.00105138	1	1.26664	-
OxPG (16:0-18:0+1O(1Cyc))	C40 H77 O11 P	764.521	8.331	No results	Full match	8.2848e+06	6.97657e+06	1.0343e+07	6.41066e+06	4.76689e+06	3.41942e+06	5.55121e+06	3.3064e+06	1.87839	0.909494	0.00886598	1	1.15745	PG
N-heneicosanoylsphingosine-1-phosphocholine	C44 H89 N2 O6 P	772.647	14.008	Full match	No results	7.91416e+06	9.078e+06	6.97964e+06	8.69452e+06	5.27632e+06	5.12798e+06	4.92379e+06	5.12748e+06	1.59694	0.67531	0.00298865	1	1.30691	SM
PE (18:2e/18:2)	C41 H76 N O7 P	725.537	12.055	Partial match	Full match	2.21033e+08	2.93226e+08	2.29869e+08	2.48071e+08	1.81352e+08	2.29643e+08	2.05354e+08	1.94928e+08	1.22301	0.290434	0.0490697	0.9375	0.984577	PE
thuwalallene D	C15 H21 Br2 Cl O3	441.957	0.98	Full match	No results	7.31266e+06	4.77199e+06	5.2898e+06	9.86288e+06	4.98588e+06	3.62069e+06	3.36155e+06	3.28116e+06	1.78614	0.836845	0.0351825	0.9375	1.04595	-
OxPC (16:0-20:5+1O)	C44 H78 N O9 P	841.548	8.026	No results	Invalid mass	1.1096e+07	8.59445e+06	1.02115e+07	7.18723e+06	8.29859e+06	6.11483e+06	7.56935e+06	8.74689e+06	1.20695	0.271364	0.193083	0.75	0.715187	PC
PS (17:0/20:5)	C43 H74 N O10 P	795.507	10.154	Partial match	Full match	1.13886e+07	8.89536e+06	9.34388e+06	9.62051e+06	8.41858e+06	9.52814e+06	9.14159e+06	9.97497e+06	1.05896	0.0826431	0.433428	0.625	0.458139	PS
PA (16:1/18:2)	C37 H67 O8 P	670.458	10.053	Partial match	Full match	8.77081e+06	8.99488e+06	8.44029e+06	7.45393e+06	4.34795e+06	4.37522e+06	4.45263e+06	4.39759e+06	1.91539	0.937639	0.000504454	1	1.35285	PA
PS (20:0/20:4)	C46 H82 N O10 P	839.568	12.715	Partial match	Full match	6.11592e+06	8.99292e+06	7.99571e+06	7.24145e+06	1.85445e+06	1.82034e+06	2.22284e+06	1.90071e+06	3.89134	1.96027	4.39414e-05	1	1.35088	PS
Cer-AS (d25:1/16:1)	C41 H79 N O4	695.607	14.486	No results	Invalid mass	2.00636e+06	3.11122e+06	1.76453e+06	3.39252e+06	5.28562e+06	9.90264e+06	7.30433e+06	6.89484e+06	0.349627	-1.51611	0.00239788	1	1.23859	Cer
HBMP (18:1-18:1-22:6)	C64 H109 O11 P	1084.77	14.989	No results	Full match	7.79348e+06	8.41404e+06	7.2875e+06	9.73742e+06	5.24014e+06	5.89468e+06	4.89699e+06	4.99601e+06	1.5804	0.660292	0.00149206	1	1.27169	HBMP
OxPS (18:1-18:0+1O(1Cyc))	C42 H78 N O11 P	803.535	8.306	No results	Full match	8.09204e+06	4.43872e+06	1.69522e+06	4.84806e+06	8.21041e+06	5.78965e+06	9.33849e+06	6.53544e+06	0.638483	-0.64728	0.178434	0.875	0.769617	PS
CHOLESTERYL PENTADECANOATE	C42 H74 O2	610.566	14.513	Full match	No results	2.9626e+06	8.87575e+06	5.91814e+06	6.14793e+06	4.75754e+06	5.47309e+06	2.59033e+06	4.464e+06	1.38296	0.467761	0.348226	0.8125	0.546306	-
Digitoxigenin	C23 H34 O4	374.246	4.423	Full match	No results	1.11598e+07	7.72565e+06	9.64048e+06	9.64385e+06	4.97168e+06	7.33944e+06	6.71669e+06	5.89631e+06	1.53144	0.614886	0.00952145	1	1.14869	-
N-(11Z-icosenoyl)-sphingosine-1-phosphocholine	C43 H85 N2 O6 P	756.615	13.88	Full match	No results	4.02025e+06	7.83312e+06	8.42938e+06	6.77029e+06	9.26285e+06	8.73029e+06	8.01213e+06	8.60489e+06	0.78165	-0.355405	0.188439	0.9375	0.774519	SM
OxPE (18:1-18:1+1O(1Cyc))	C41 H76 N O9 P	757.528	7.634	Partial match	Full match	1.11247e+07	7.51539e+06	3.72815e+06	6.89829e+06	5.63448e+06	6.48409e+06	6.79022e+06	6.97452e+06	1.13071	0.177232	0.828122	0.6875	0.130978	PE
PC (16:1e/14:0)	C38 H76 N O7 P	735.546	11.324	No results	Invalid mass	9.2566e+07	7.31918e+07	9.44205e+07	6.91706e+07	2.64939e+08	3.01943e+08	3.01364e+08	2.91907e+08	0.283884	-1.81663	0.000148968	1	1.35192	PC
GM3 d32:1; [M-H]-	C55 H100 N2 O21	1124.68	8.749	No results	Full match	9.97732e+06	7.46211e+06	9.91977e+06	8.10224e+06	4.6517e+06	4.36016e+06	5.29485e+06	3.93041e+06	1.94446	0.959373	0.000509149	1	1.29114	GM3
LPI 20:4	C29 H49 O12 P	620.297	1.798	Partial match	Full match	9.20976e+06	8.61915e+06	8.43394e+06	9.54873e+06	4.98317e+06	5.78652e+06	5.54644e+06	5.47749e+06	1.64321	0.71652	2.56991e-05	1	1.34051	PI
(3E,5E,7E,9E)-3,5,7,9,11-Dodecapentaenoic acid	C12 H14 O2	190.099	1.078	Full match	No results	1.10101e+07	5.41836e+06	7.57218e+06	6.93355e+06	5.5146e+06	3.80028e+06	4.08996e+06	5.30333e+06	1.65351	0.725532	0.0385721	0.9375	1.03137	-
PI (18:0/20:1)	C47 H89 O13 P	892.605	13.405	Partial match	Full match	2.62145e+07	3.89644e+07	2.79197e+07	3.33356e+07	2.6945e+08	3.1069e+08	2.98827e+08	2.59778e+08	0.111029	-3.17099	1.40358e-05	1	1.36157	PI
PE (18:2e/17:1)	C40 H76 N O7 P	713.538	12.336	Partial match	Full match	1.56816e+08	4.53326e+09	1.47592e+08	1.66515e+08	1.25608e+08	1.28172e+08	1.15256e+08	1.14748e+08	10.3439	3.3707	0.281668	1	0.657562	PE
PE (18:2/22:6)	C45 H74 N O8 P	787.516	10.069	Partial match	Full match	1.60073e+08	1.46901e+08	1.80693e+08	2.35893e+08	1.14631e+08	2.32642e+08	2.93315e+08	2.61616e+08	0.801991	-0.318342	0.487101	0.6875	0.405234	PE
PC (18:0e/19:0)	C45 H92 N O7 P	835.671	15.219	No results	Invalid mass	3.5816e+06	8.57371e+06	4.59404e+06	6.24154e+06	6.01933e+06	6.06517e+06	6.98661e+06	6.69368e+06	0.892338	-0.164338	0.449271	0.625	0.475966	PC
N-[(15Z)-tetracosenoyl]sphinganine-1-phosphocholine	C47 H95 N2 O6 P	814.695	15.29	Full match	No results	3.22805e+06	7.64902e+06	4.69205e+06	9.34226e+06	4.65221e+06	6.38654e+06	4.82484e+06	5.3406e+06	1.17483	0.232455	0.749185	0.5625	0.250006	SM
PI (16:0/20:3)	C45 H81 O13 P	860.543	10.612	Not the top hit	Full match	2.64973e+08	2.36743e+08	2.80904e+08	3.03626e+08	2.61233e+08	2.65442e+08	2.75786e+08	2.89513e+08	0.994756	-0.00758591	0.888158	0.5	0.105464	PI
PE (18:1e/16:2)	C39 H74 N O7 P	699.521	12.733	Partial match	Full match	7.5085e+06	7.17081e+06	7.502e+06	9.28907e+06	4.45609e+06	5.53414e+06	4.97632e+06	6.61831e+06	1.45798	0.543975	0.0119533	1	1.14601	PE
PC (18:1e/22:5)	C48 H86 N O7 P	865.62	11.762	No results	Invalid mass	3.06922e+08	2.7345e+08	3.00973e+08	2.76091e+08	1.50935e+08	1.56229e+08	1.62276e+08	1.56017e+08	1.85054	0.88795	2.25032e-05	1	1.35809	PC
Cer-ADS (d16:0/25:1)	C41 H81 N O4	697.621	15.104	No results	Invalid mass	3.86548e+06	6.50567e+06	4.73593e+06	4.92481e+06	5.97866e+06	7.2047e+06	8.85571e+06	5.71844e+06	0.721674	-0.47058	0.0663299	0.875	0.928824	Cer
CL (18:1-18:2-18:1-18:2)	C81 H146 O17 P2	1452.99	16.342	No results	Invalid mass	2.39285e+06	8.4486e+06	4.94545e+06	5.26353e+06	5.61466e+06	6.75553e+06	7.06553e+06	4.84484e+06	0.866966	-0.205952	0.461028	0.625	0.459313	CL
PE (18:1e/17:0)	C40 H80 N O7 P	717.57	14.443	Partial match	Full match	4.42452e+06	8.36731e+06	5.47741e+06	8.27726e+06	5.8634e+06	6.57773e+06	6.63467e+06	5.74208e+06	1.06965	0.0971419	0.849309	0.5	0.203885	PE
ANDROSTENONE	C19 H28 O	272.214	1.17	Full match	No results	9.75651e+06	8.35868e+06	7.78077e+06	6.86859e+06	4.18371e+06	3.22598e+06	3.01663e+06	3.69772e+06	2.31977	1.21398	0.000183853	1	1.31179	-
PE (18:1/19:1)	C42 H80 N O8 P	757.563	12.913	Partial match	Full match	1.39237e+08	2.50191e+08	1.89419e+08	2.14116e+08	2.43268e+08	2.9783e+08	2.17442e+08	2.13725e+08	0.815583	-0.294096	0.196713	0.75	0.724791	PE
Cholesterol Myristate	C41 H72 O2	596.551	13.065	Full match	No results	3.66098e+06	7.82813e+06	5.64435e+06	9.04462e+06	6.49095e+06	5.93317e+06	1.49738e+06	5.42107e+06	1.35339	0.436581	0.380809	0.6875	0.509523	-
Cer-NDS (d21:0/12:0)	C33 H67 N O3	571.519	11.736	No match	Invalid mass	8.28438e+06	8.27142e+06	8.06248e+06	8.4255e+06	2.49147e+06	2.18172e+06	2.49264e+06	2.93134e+06	3.27258	1.71043	0.000223511	1	1.35909	Cer
N-hexadecanoylsphingosine 1-phosphate	C34 H68 N O6 P	617.479	10.665	Full match	No results	1.03379e+07	7.58011e+06	9.21184e+06	7.18405e+06	5.7822e+06	6.20755e+06	6.67682e+06	6.83598e+06	1.34551	0.428151	0.0343229	1	1.07827	-
SM (d14:1/30:0)	C49 H99 N2 O6 P	828.71	15.777	No match	Invalid mass	4.09499e+06	8.17517e+06	4.99766e+06	6.18924e+06	4.73703e+06	4.98761e+06	4.82364e+06	4.76857e+06	1.21433	0.280163	0.356613	0.75	0.578138	SM
N-[(2S,3R)-1,3-Dihydroxy-2-octadecanyl]-2-hydroxypentacosanamide	C43 H87 N O4	681.664	16.153	Full match	No results	3.64229e+06	8.15672e+06	4.85502e+06	6.70785e+06	4.21124e+06	5.3441e+06	6.11346e+06	5.69352e+06	1.0936	0.129088	0.799733	0.5625	0.214043	-
(2R)-1-(Hexadecyloxy)-3-(phosphonooxy)-2-propanyl palmitate	C35 H71 O7 P	634.492	12.884	Full match	No results	1.6102e+06	2.32566e+06	2.81203e+06	1.30138e+06	4.91212e+06	5.09738e+06	5.74796e+06	9.30279e+06	0.321197	-1.63847	0.00260364	1	1.23121	-
3-oxolauric acid	C12 H22 O3	214.157	1.422	Full match	No results	4.75876e+06	3.70154e+06	3.62115e+06	3.07157e+06	7.25956e+06	7.90057e+06	8.54434e+06	8.68813e+06	0.467793	-1.09606	0.00122549	1	1.3069	-
N-Stearoyl-O-{[2-(trimethylammonio)ethoxy]phosphinato}-L-serine	C26 H53 N2 O7 P	536.36	2.595	Full match	No results	7.27425e+06	6.29533e+06	5.49397e+06	7.15649e+06	5.04693e+06	7.46769e+06	8.29499e+06	9.29573e+06	0.870943	-0.19935	0.460159	0.75	0.429817	-
Cer-AS (d26:2/15:0)	C41 H79 N O4	649.601	13.593	No results	Full match	5.50006e+06	8.14918e+06	2.0521e+06	7.70065e+06	6.72784e+06	6.64531e+06	6.57346e+06	6.19597e+06	0.895167	-0.159771	0.51362	0.5	0.407164	Cer
Retinyl acetate	C22 H32 O2	328.24	10.941	Full match	No results	5.23537e+06	6.95709e+06	8.38658e+06	6.1535e+06	5.99265e+06	8.95113e+06	5.80566e+06	7.56891e+06	0.944	-0.0831407	0.705413	0.5625	0.22586	-
PS (18:1/22:6)	C46 H76 N O10 P	833.522	10.137	Partial match	Full match	1.24211e+08	1.17351e+08	1.50504e+08	2.0483e+08	9.50582e+07	2.15228e+08	2.74963e+08	2.45053e+08	0.718891	-0.476156	0.354134	0.75	0.531789	PS
alpha-ketoadipic acid	C6 H8 O5	160.037	1.034	Full match	No results	7.25295e+06	2.32286e+06	4.29098e+06	3.88404e+06	7.01146e+06	7.99006e+06	8.46485e+06	6.69674e+06	0.588495	-0.764899	0.077123	0.875	0.990607	-
PE (16:0e/22:5)	C43 H78 N O7 P	751.551	12.074	Partial match	Full match	2.03371e+08	2.62206e+08	1.9856e+08	2.30134e+08	1.57209e+08	2.68125e+08	2.05649e+08	1.89187e+08	1.09035	0.124791	0.475767	0.625	0.431188	PE
ascr3	C15 H26 O6	302.173	1.084	Full match	No results	1.01686e+07	7.34529e+06	7.13676e+06	7.9739e+06	7.35969e+06	7.17683e+06	6.84352e+06	8.20782e+06	1.10263	0.140952	0.366452	0.625	0.529058	-
PE (16:1e/20:3)	C41 H76 N O7 P	725.537	12.708	Partial match	Full match	1.65343e+08	2.1887e+08	1.78688e+08	2.01658e+08	2.71223e+08	2.88629e+08	2.65129e+08	2.35902e+08	0.720682	-0.472566	0.0062447	1	1.19847	PE
PE (20:0/22:6)	C47 H82 N O8 P	819.58	13.388	Partial match	Full match	2.19531e+06	5.97413e+06	3.32769e+06	4.641e+06	6.18587e+06	8.83276e+06	7.27873e+06	3.93484e+06	0.615203	-0.700865	0.116881	0.875	0.833186	PE
N-Stearoyl-L-alanine	C21 H41 N O3	355.309	2.717	Full match	No results	557285	915250	534006	1.00756e+06	8.37746e+06	6.48376e+06	3.77697e+06	1.88198e+06	0.146885	-2.76725	0.00622101	1	1.22611	-
LPC 18:2	C26 H50 N O7 P	565.339	2.109	No results	Invalid mass	9.05917e+06	7.78171e+06	9.01383e+06	8.2853e+06	5.95991e+06	7.86007e+06	7.07988e+06	6.75783e+06	1.23438	0.303783	0.0250601	0.9375	1.08037	PC
CL (14:0-18:1-16:1-18:1)	C75 H140 O17 P2	1374.96	16.287	No results	Full match	8.93007e+07	1.70511e+08	1.05865e+08	1.56405e+08	2.25557e+08	2.47333e+08	2.68374e+08	2.00196e+08	0.554545	-0.850624	0.0210281	1	1.14547	CL
1-stearoyl-2-(8Z,11Z,14Z-icosatrienoyl)-sn-glycero-3-phosphoserine	C44 H80 N O10 P	813.551	13.512	Full match	No results	1.86564e+08	2.01538e+08	1.86995e+08	2.10061e+08	2.55518e+08	2.63452e+08	2.67729e+08	2.69175e+08	0.74361	-0.427382	0.000750039	1	1.3261	PS
OxPE (18:1-22:5+1O(1Cyc))	C45 H76 N O9 P	805.526	8.553	No results	Full match	9.13145e+06	4.55786e+06	5.39204e+06	4.22745e+06	6.30649e+06	6.02415e+06	5.94793e+06	9.01739e+06	0.853929	-0.227813	0.384792	0.75	0.516386	PE
PE (20:3/20:5)	C45 H74 N O8 P	787.516	9.902	Partial match	Full match	7.07264e+06	6.30938e+06	6.97667e+06	8.60541e+06	3.01258e+06	3.0704e+06	3.17313e+06	3.068e+06	2.3502	1.23278	0.000765879	1	1.34574	PE
2-Hydroxytricosanoic acid	C23 H46 O3	370.345	10.016	Full match	No results	5.93433e+06	5.1438e+06	5.7631e+06	3.63759e+06	8.07051e+06	8.04914e+06	8.22631e+06	8.61696e+06	0.621268	-0.686712	0.0207183	1	1.19516	-
PE (20:5/22:6)	C47 H72 N O8 P	809.501	9.164	Partial match	Full match	5.73824e+06	7.84756e+06	7.53241e+06	7.9744e+06	6.23204e+06	5.52408e+06	6.45441e+06	6.09107e+06	1.19715	0.259602	0.107004	0.8125	0.885704	PE
PI (17:0/20:4)	C46 H81 O13 P	872.542	10.77	Partial match	Full match	2.43185e+08	2.53042e+08	2.34848e+08	2.28107e+08	8.15056e+07	9.3711e+07	8.65153e+07	8.86188e+07	2.73778	1.453	3.08119e-07	1	1.36453	PI
2,3,4,4-Tetrahydroxypentanoic acid	C5 H10 O6	166.048	9.101	Full match	No results	1.57429e+06	1.55785e+06	1.36765e+06	1.27877e+06	1.27661e+06	1.11788e+06	1.22292e+06	995142	1.25279	0.325145	0.0236418	1	1.06361	-
LPE 18:2	C23 H44 N O7 P	477.286	2.925	Partial match	Full match	8.0216e+06	7.8327e+06	8.29966e+06	7.38163e+06	6.12426e+06	4.74758e+06	4.74191e+06	5.61029e+06	1.48584	0.571282	0.00457889	1	1.26454	PE
PE (16:1e/15:0)	C36 H72 N O7 P	661.507	12.295	Partial match	Full match	5.97864e+06	7.82639e+06	6.3603e+06	7.51061e+06	6.62743e+06	5.30429e+06	5.66945e+06	4.3382e+06	1.26147	0.335111	0.0762861	0.875	0.91433	PE
9,10-Dihydroxystearic acid	C18 H36 O4	316.262	1.774	Full match	No results	8.17887e+06	5.7448e+06	7.59465e+06	7.21053e+06	7.70715e+06	6.95739e+06	8.15983e+06	7.48476e+06	0.947862	-0.0772516	0.507173	0.5625	0.421488	-
1-stearoyl-2-oleoyl-sn-glycero-3-phosphoethanolamine zwitterion	C41 H80 N O8 P	745.563	9.929	Full match	No results	7.95856e+06	6.75774e+06	8.77449e+06	5.9277e+06	4.44421e+06	6.73474e+06	7.95775e+06	7.01054e+06	1.12511	0.170063	0.436212	0.6875	0.448989	-
2-Octenoic acid	C8 H14 O2	142.099	1.083	Full match	No results	9.7659e+06	6.85958e+06	7.5817e+06	6.94488e+06	4.80449e+06	6.02118e+06	6.10991e+06	6.03146e+06	1.35638	0.439763	0.0280576	1	1.05979	-
Ceramide (d18:1/24:0)	C42 H83 N O3	649.638	15.319	Full match	No results	3.75635e+06	7.72734e+06	4.27722e+06	6.50343e+06	6.10592e+06	8.05911e+06	6.85148e+06	5.78116e+06	0.830831	-0.267373	0.299588	0.6875	0.617333	-
PS (18:1/22:5)	C46 H78 N O10 P	835.535	10.368	Partial match	Full match	2.46687e+08	1.80672e+08	2.7382e+08	2.74341e+08	9.78579e+07	1.85977e+08	1.64104e+08	1.62785e+08	1.59732	0.675651	0.0359303	0.9375	1.02887	PS
PE (18:2e/18:1)	C41 H78 N O7 P	727.553	12.987	Partial match	Full match	2.78496e+09	4.25986e+09	3.20195e+09	3.6382e+09	2.92431e+09	3.73838e+09	3.6047e+09	3.38611e+09	1.01695	0.0242532	0.937059	0.5	0.168783	PE
OxPC (18:0-18:1+1O(1Cyc))	C44 H84 N O9 P	847.6	10.093	No results	Invalid mass	7.35744e+06	5.43613e+06	6.31179e+06	4.97849e+06	6.1288e+06	7.48882e+06	5.93921e+06	7.83795e+06	0.87914	-0.185835	0.277805	0.75	0.609854	PC
CL (16:0-18:0-18:0-18:1)	C79 H152 O17 P2	1435.05	17.385	Partial match	Full match	1.33498e+06	7.53831e+06	2.5539e+06	4.59231e+06	4.6899e+06	1.76204e+06	6.79801e+06	5.52808e+06	0.853098	-0.229216	0.632274	0.625	0.289935	CL
MFCD05864120	C22 H30 O3	342.22	1.176	Full match	No results	7.52356e+06	6.62869e+06	7.16833e+06	8.15335e+06	5.00028e+06	4.3643e+06	4.5933e+06	4.5649e+06	1.59123	0.670139	0.000247072	1	1.32093	-
PA (18:1/18:1)	C39 H73 O8 P	700.505	11.336	Partial match	Full match	3.11147e+08	2.45585e+08	2.52395e+08	2.1933e+08	1.64124e+08	1.79788e+08	1.67614e+08	1.82065e+08	1.4828	0.568323	0.00896798	1	1.23077	PA
OxPI (18:0-18:0+1O(1Cyc))	C45 H85 O14 P	880.565	9.444	No results	Full match	3.89887e+06	1.94424e+06	2.62346e+06	2.06547e+06	7.06429e+06	4.92735e+06	7.80652e+06	6.66697e+06	0.397959	-1.32931	0.00373309	1	1.23671	PI
12-Hydroxylauric acid	C12 H24 O3	216.172	1.571	Full match	No results	2.83098e+06	2.62681e+06	2.43933e+06	2.55521e+06	6.29934e+06	6.55385e+06	7.806e+06	7.59009e+06	0.370004	-1.43439	2.13044e-05	1	1.35437	-
SM (d14:0/16:0)	C35 H73 N2 O6 P	634.506	8.754	No match	Invalid mass	9.37758e+06	7.29899e+06	7.47236e+06	7.0396e+06	2.89145e+06	2.92654e+06	2.92677e+06	3.48551e+06	2.55011	1.35056	4.99295e-05	1	1.34136	SM
L-alpha-lysophosphatidylcholine	C22 H46 N O7 P	467.301	2.318	Full match	No results	7.45781e+06	7.4115e+06	5.97125e+06	7.28843e+06	4.16e+06	3.07164e+06	4.07538e+06	2.30685e+06	2.0662	1.04698	0.00798227	1	1.23198	-
C16 Lactosylceramide (d18:1/16:0)	C46 H87 N O13	861.618	10.693	Full match	No results	2.60842e+08	2.44953e+08	2.57931e+08	2.41408e+08	2.03605e+08	2.13344e+08	2.00967e+08	1.98573e+08	1.23104	0.299882	0.00018324	1	1.31531	-
C17 Sphingomyelin (d18:1/17:0)	C40 H81 N2 O6 P	716.582	11.32	Full match	No results	8.68549e+06	7.40247e+06	6.00075e+06	7.58734e+06	5.55442e+06	4.87431e+06	2.71507e+06	3.06525e+06	1.83083	0.872499	0.0268136	1	1.1085	-
PC(22:0/18:3(9Z,12Z,15Z))	C48 H90 N O8 P	839.638	13.642	Full match	No results	2.93478e+06	2.99899e+06	1.52709e+06	1.73262e+06	7.7624e+06	3.71638e+06	2.63528e+06	2.86681e+06	0.541402	-0.885228	0.118527	0.75	0.826264	PC
PE (16:0/17:0)	C38 H76 N O8 P	705.533	12.873	Partial match	Full match	3.23417e+06	3.94827e+06	3.16768e+06	4.15111e+06	6.0581e+06	7.3347e+06	7.73348e+06	6.69792e+06	0.521173	-0.940164	0.000377599	1	1.30251	PE
HBMP (18:0-18:1-18:0)	C60 H115 O11 P	1042.82	16.394	No results	Full match	3.76566e+06	7.36335e+06	4.44781e+06	5.56983e+06	2.4627e+06	5.09639e+06	4.75421e+06	4.55667e+06	1.25351	0.325971	0.338319	0.625	0.55021	HBMP
tuberonic acid glucoside	C18 H28 O9	388.175	1.053	Full match	No results	1.60842e+06	490090	1.55121e+06	1.426e+06	7.7227e+06	1.88573e+06	1.6259e+06	2.27659e+06	0.375675	-1.41244	0.111305	1	0.839028	FA
5-Pentylresorcinol	C11 H16 O2	180.115	1.171	Full match	No results	6.63446e+06	3.82939e+06	5.29889e+06	4.38982e+06	5.74227e+06	8.12251e+06	4.4049e+06	5.61767e+06	0.84365	-0.245283	0.371897	0.75	0.50765	-
PI (18:0/21:1)	C48 H91 O13 P	906.622	13.841	Partial match	Full match	303430	1.1743e+06	342593	503176	7.67899e+06	7.55151e+06	7.70625e+06	6.46525e+06	0.079025	-3.66155	0.00274784	1	1.31904	PI
N-Palmitoyl Taurine	C18 H37 N O4 S	363.245	2.273	Full match	No results	231332	182833	213454	206527	7.71411e+06	6.12347e+06	2.69204e+06	1.7765e+06	0.0455665	-4.45588	0.00303603	1	1.31511	FA
1-Oleoyl-2-hydroxy-sn-glycero-3-PE	C23 H46 N O7 P	479.302	10.891	Full match	No results	7.85789e+06	7.34692e+06	6.10045e+06	6.3277e+06	6.79203e+06	5.54612e+06	6.45735e+06	8.15386e+06	1.02537	0.0361392	0.780589	0.5	0.171008	-
HexCer-NS (d30:1/14:1)	C50 H95 N O8	883.713	15.027	No results	Invalid mass	3.90288e+06	7.31452e+06	4.64301e+06	6.90948e+06	3.96946e+06	4.41166e+06	4.76819e+06	2.23736e+06	1.47985	0.565447	0.134944	0.75	0.799294	HexCer
Skrofulein	C17 H14 O6	314.08	1.199	Full match	No results	373747	159760	174739	321787	361077	369601	7.65916e+06	380075	0.117451	-3.08987	0.216183	0.875	0.719333	-
2,3-Dihydroxy-2-methylbutanoic acid	C5 H10 O4	134.058	1.007	Full match	No results	9.27563e+07	7.01697e+07	5.28791e+07	8.24686e+07	2.36657e+08	2.68531e+08	2.28154e+08	2.56492e+08	0.301337	-1.73055	0.00115843	1	1.32713	-
PG (17:0/18:1)	C41 H79 O10 P	762.542	11.952	Partial match	Full match	2.41872e+08	1.92975e+08	1.87267e+08	2.03067e+08	2.02611e+08	4.39002e+07	2.54469e+08	2.52027e+08	1.09585	0.132047	0.55199	0.625	0.365872	PG
OxPE (16:0-18:1+2O )	C39 H76 N O10 P	749.522	9.144	Partial match	Full match	6.6099e+06	4.64955e+06	5.87084e+06	4.74744e+06	7.63115e+06	4.2984e+06	4.76036e+06	5.7734e+06	0.973932	-0.0381072	0.936184	0.5	0.133989	PE
PS (18:1/20:3)	C44 H78 N O10 P	811.537	10.783	Partial match	Full match	2.27951e+08	2.42165e+08	2.43006e+08	2.27728e+08	9.64853e+07	8.96534e+07	1.02631e+08	9.72055e+07	2.43759	1.28546	9.51155e-07	1	1.36417	PS
N-Nervonoyl Taurine	C26 H51 N O4 S	473.354	7.903	Full match	No results	6.26785e+06	4.47414e+06	5.94127e+06	4.91028e+06	7.00711e+06	7.98759e+06	7.52264e+06	6.92643e+06	0.733383	-0.447362	0.0206647	1	1.14512	FA
PS (18:1/24:4)	C48 H84 N O10 P	865.582	12.062	Partial match	Full match	6.24676e+06	6.27611e+06	7.69348e+06	6.14303e+06	5.23361e+06	7.0591e+06	7.22413e+06	6.22255e+06	1.02409	0.0343389	0.77496	0.4375	0.167297	PS
zeaxanthin bis(beta-D-glucoside)	C52 H76 O12	892.531	7.998	Full match	No results	9.09059e+06	4.15695e+06	6.23717e+06	5.68257e+06	4.16195e+06	3.41973e+06	1.83647e+06	2.93353e+06	2.03756	1.02684	0.0238231	0.9375	1.06382	-
PS (22:0/22:6)	C50 H86 N O10 P	891.596	13.599	Partial match	Full match	2.04766e+06	2.21683e+06	1.94492e+06	2.24228e+06	7.28489e+06	7.64218e+06	7.22119e+06	8.17146e+06	0.278752	-1.84294	1.5987e-07	1	1.36491	PS
testolic acid	C19 H28 O4	320.199	1.264	Full match	No results	6.74569e+06	7.1335e+06	6.61147e+06	4.44477e+06	6.55879e+06	6.41512e+06	4.99779e+06	6.24816e+06	1.02954	0.0420062	0.889428	0.75	0.0836554	-
Methyl (10E,12E,14E)-9,16-bis(hydroperoxy)-10,12,14-octadecatrienoate	C19 H32 O6	356.22	1.09	Full match	No results	8.94845e+06	6.82901e+06	7.37025e+06	6.2036e+06	6.16048e+06	7.44444e+06	6.66346e+06	7.0401e+06	1.07481	0.104076	0.4925	0.625	0.41004	-
PG (14:0/14:1)	C34 H65 O10 P	664.433	8.284	Partial match	Full match	449799	748265	564656	737930	6.86035e+06	7.79452e+06	6.92211e+06	7.54207e+06	0.0858768	-3.54159	0.000124515	1	1.35935	PG
Cer-NP (t18:0/23:1)	C41 H81 N O4	651.618	14.306	Partial match	Full match	4.18859e+06	6.19412e+06	5.68228e+06	6.32867e+06	5.85534e+06	6.86474e+06	6.22203e+06	6.42295e+06	0.882854	-0.179753	0.254486	0.8125	0.670986	Cer
PG (20:1/22:6)	C48 H81 O10 P	848.558	10.477	Partial match	Full match	3.99902e+06	7.04564e+06	4.81877e+06	4.07051e+06	5.72945e+06	4.98482e+06	3.87909e+06	4.81833e+06	1.0269	0.0383005	0.957342	0.5	0.111522	PG
PC (18:0/22:3)	C48 H90 N O8 P	885.65	13.87	No match	Invalid mass	7.69206e+06	3.70922e+06	4.43669e+06	7.68159e+06	4.84633e+06	3.62328e+06	2.99952e+06	2.6018e+06	1.6715	0.741143	0.0832316	0.875	0.896679	PC
PC(18:3(9Z,12Z,15Z)/18:2(9Z,12Z))	C44 H78 N O8 P	779.548	12.345	Full match	No results	5.74023e+06	5.58e+06	5.86673e+06	7.66852e+06	5.14364e+06	6.71496e+06	5.70514e+06	4.98478e+06	1.10231	0.140531	0.373816	0.75	0.505092	PC
SM (d14:1/29:0)	C48 H97 N2 O6 P	814.697	14.855	No results	Invalid mass	4.7796e+06	7.02153e+06	2.29312e+06	5.93213e+06	3.69171e+06	2.7311e+06	4.17255e+06	4.02317e+06	1.36993	0.454104	0.403053	0.75	0.496133	SM
3-Hydroxydodecanedioic acid	C12 H22 O5	246.147	1.079	Full match	No results	8.80331e+06	5.07504e+06	7.08814e+06	6.8337e+06	6.61398e+06	4.96019e+06	6.26103e+06	6.64642e+06	1.13555	0.183395	0.425407	0.8125	0.482612	-
Sterculic acid	C19 H34 O2	294.256	5.599	Full match	No results	5.35548e+06	5.81637e+06	6.09406e+06	5.16029e+06	7.27658e+06	7.14956e+06	6.76273e+06	7.44054e+06	0.783327	-0.352313	0.00301599	1	1.25877	FA
PE (18:0e/18:0)	C41 H84 N O7 P	733.599	14.926	Partial match	Full match	3.79221e+06	6.91307e+06	4.97933e+06	6.50276e+06	5.69837e+06	3.4971e+06	6.29208e+06	6.31568e+06	1.01762	0.0251971	0.932618	0.375	0.0836968	PE
HBMP (18:1-22:6-22:5)	C68 H109 O11 P	1132.77	14.476	No results	Full match	2.96839e+06	6.90385e+06	4.03273e+06	2.80535e+06	964808	1.35511e+06	856049	856023	4.14443	2.05117	0.00276113	1	1.26615	HBMP
PG(18:1(9Z)/20:4(5Z,8Z,11Z,14Z))	C44 H77 O10 P	796.527	10.733	Full match	No results	2.91714e+06	6.89829e+06	3.55533e+06	3.51207e+06	3.62471e+06	4.06054e+06	4.7208e+06	3.81699e+06	1.04067	0.0575131	0.949105	0.75	0.145243	PG
Valproic acid	C8 H16 O2	144.115	1.087	Full match	No results	7.53482e+06	5.23124e+06	7.42247e+06	7.50141e+06	5.1021e+06	5.16758e+06	5.6841e+06	5.29431e+06	1.30317	0.382029	0.0614697	0.875	1.02406	FA
PE (18:2e/17:0)	C40 H78 N O7 P	715.553	13.292	Partial match	Full match	1.62468e+08	2.36055e+08	1.90756e+08	2.23943e+08	1.90535e+08	2.14835e+08	2.03792e+08	2.13273e+08	0.988798	-0.0162524	0.828986	0.4375	0.207409	PE
(+)-8'-hydroxyabscisic acid	C15 H20 O5	280.131	1.072	Full match	No results	8.67579e+06	4.06986e+06	6.14414e+06	5.41484e+06	5.46008e+06	4.58145e+06	5.05148e+06	4.79131e+06	1.2223	0.2896	0.372856	0.6875	0.549843	-
(2S)-2-{[(2Z)-2-Methyl-2-icosenoyl]amino}propyl acetate	C26 H49 N O3	423.372	8.909	Full match	No results	1.63238e+06	1.15803e+06	1.34916e+06	1.28646e+06	7.20085e+06	6.97015e+06	6.78631e+06	7.17642e+06	0.192865	-2.37433	0.000115936	1	1.36215	-
tensyuic acid E	C14 H22 O6	286.142	1.047	Full match	No results	5.26967e+06	2.02063e+06	3.52773e+06	4.18532e+06	6.54172e+06	5.65949e+06	5.24403e+06	6.20609e+06	0.634356	-0.656636	0.0850346	0.9375	0.969435	-
PE (22:6e/16:1)	C43 H74 N O7 P	747.507	8.261	No match	Invalid mass	6.20963e+06	3.76323e+06	6.4675e+06	4.42484e+06	7.19513e+06	4.27422e+06	7.02311e+06	5.32358e+06	0.876099	-0.190835	0.481522	0.6875	0.428028	PE
LPS 22:0	C28 H56 N O9 P	581.37	8.025	Partial match	Full match	4.94674e+06	3.86438e+06	4.98079e+06	4.46419e+06	6.73432e+06	6.46859e+06	7.14927e+06	7.52372e+06	0.654906	-0.61064	0.00186147	1	1.27828	PS
(9Z)-9-Dodecen-7-yn-1-yl acetate	C14 H22 O2	222.162	1.83	Full match	No results	6.05998e+06	6.02122e+06	6.19999e+06	6.33677e+06	4.01419e+06	3.8945e+06	4.29561e+06	3.88913e+06	1.52969	0.613239	4.06802e-05	1	1.35471	-
PE (16:1e/17:1)	C38 H74 N O7 P	687.521	12.371	Partial match	Full match	2.08307e+08	2.32999e+08	2.08132e+08	2.33244e+08	2.00322e+08	2.12451e+08	1.86149e+08	1.86734e+08	1.1235	0.167994	0.0427859	0.875	0.997163	PE
N-Docosanoyl Taurine	C24 H49 N O4 S	447.339	7.984	Full match	No results	7.38505e+06	5.73229e+06	6.81234e+06	5.84331e+06	6.32856e+06	6.72593e+06	7.11158e+06	6.81096e+06	0.955368	-0.0658719	0.486403	0.5625	0.437129	FA
N-[(2S,3R,4E,14Z)-1,3-Dihydroxy-4,14-octadecadien-2-yl]pentacosanamide	C43 H83 N O3	661.638	15.535	Full match	No results	3.47584e+06	6.78251e+06	4.26519e+06	6.80829e+06	4.33124e+06	4.92115e+06	5.29157e+06	4.37928e+06	1.12728	0.17285	0.670265	0.5	0.302469	-
PE (16:0/16:0)	C37 H74 N O8 P	691.516	12.24	Partial match	Full match	5.86933e+07	7.61543e+07	6.7884e+07	7.75547e+07	2.27076e+08	2.35679e+08	2.43667e+08	2.13929e+08	0.304542	-1.71528	5.88932e-05	1	1.35586	PE
Androsterone sulfate	C19 H30 O5 S	370.181	7.327	Full match	No results	6.94981e+06	3.96592e+06	6.43466e+06	4.9278e+06	5.21098e+06	5.52515e+06	7.09463e+06	5.61505e+06	0.950199	-0.0736977	0.661459	0.375	0.300339	-
LPG 18:0	C24 H49 O9 P	512.312	4.071	Partial match	Full match	7.16523e+06	6.47951e+06	7.659e+06	7.31226e+06	6.04012e+06	5.91908e+06	6.53209e+06	5.54566e+06	1.1905	0.251568	0.0118144	0.9375	1.13006	PG
PE (18:1/22:1)	C45 H86 N O8 P	799.611	14.319	Partial match	Full match	8.87363e+07	1.62361e+08	6.68868e+07	1.57818e+08	1.9852e+08	2.56311e+08	1.99923e+08	1.66905e+08	0.579076	-0.788175	0.0637231	1	0.993874	PE
PC(o-22:2(13Z,16Z)/22:3(10Z,13Z,16Z))	C52 H96 N O7 P	877.691	14.482	Full match	No results	4.50241e+06	6.74641e+06	6.12439e+06	5.93239e+06	5.37353e+06	5.69565e+06	2.34947e+06	5.52393e+06	1.23033	0.299043	0.331782	0.8125	0.567409	PC
(2S)-2-Hydroxy-3-[(10Z)-10-tetradecenoyloxy]propanoic acid	C17 H30 O5	314.209	1.287	Full match	No results	7.27579e+06	5.54088e+06	4.80932e+06	4.68968e+06	5.61851e+06	5.19294e+06	3.32712e+06	5.65174e+06	1.12761	0.173263	0.465678	0.5	0.418059	-
1-tetracosanoyl-sn-glycero-3-phosphocholine	C32 H66 N O7 P	607.459	8.645	Full match	No results	8.47823e+06	5.51152e+06	6.92914e+06	6.44738e+06	6.21821e+06	6.5136e+06	6.89987e+06	6.07159e+06	1.0647	0.0904469	0.612906	0.625	0.33315	PC
PE (21:1/20:4)	C46 H82 N O8 P	807.582	12.964	No results	Invalid mass	2.80372e+06	6.6883e+06	5.18446e+06	5.34203e+06	5.65398e+06	4.66289e+06	4.21075e+06	3.11709e+06	1.13453	0.182099	0.668536	0.625	0.283342	PE
PE (18:0/18:0)	C41 H82 N O8 P	747.579	14.376	Partial match	Full match	4.29844e+06	6.15862e+06	4.16777e+06	6.72117e+06	3.92961e+06	4.81168e+06	5.92915e+06	7.24472e+06	0.974029	-0.0379639	0.903553	0.5	0.107372	PE
PG (18:0/18:1)	C42 H81 O10 P	776.558	12.561	Partial match	Full match	3.75721e+09	2.43225e+09	2.93182e+09	3.32503e+09	4.06147e+09	4.11786e+09	4.02997e+09	4.07898e+09	0.764127	-0.388115	0.0559859	1	1.06893	PG
1-heptadecen-4,6-diyn-3,9,10-triol	C17 H26 O3	278.188	1.351	Full match	No results	8.0836e+06	6.64105e+06	6.361e+06	6.12125e+06	3.98693e+06	4.00022e+06	3.49163e+06	3.34854e+06	1.83492	0.875714	0.000335501	1	1.3078	-
(3beta,24R)-Ergost-5-en-3-yl 6-O-stearoyl-beta-D-glucopyranoside	C52 H92 O7	828.683	14.112	Full match	No results	4.71002e+06	6.62371e+06	5.65077e+06	5.16223e+06	4.2944e+06	5.97462e+06	3.6992e+06	2.49465e+06	1.34525	0.427878	0.160664	0.8125	0.79404	-
PA (19:0/18:1)	C40 H77 O8 P	716.536	12.79	Not the top hit	Full match	5.84352e+06	5.08151e+06	6.65854e+06	6.43889e+06	3.84115e+06	6.34987e+06	6.12779e+06	5.45986e+06	1.10303	0.141468	0.434272	0.6875	0.45243	PA
PC(o-18:0/18:2(9Z,12Z))	C44 H86 N O7 P	771.615	15.181	Full match	No results	2.946e+06	6.59392e+06	2.89836e+06	5.61313e+06	3.62307e+06	3.04856e+06	3.77618e+06	2.81206e+06	1.36136	0.445045	0.339042	0.625	0.579439	PC
myristic acid	C14 H28 O2	228.209	4.345	Full match	No results	4.23628e+06	3.42244e+06	4.17169e+06	3.43928e+06	6.03746e+06	6.50169e+06	6.9105e+06	6.09645e+06	0.597731	-0.742432	0.000825199	1	1.30765	FA
PE (16:1e/4:0)	C25 H50 N O7 P	507.333	6.203	Partial match	Full match	1.11429e+06	2.40544e+06	2.73308e+06	815511	5.02688e+06	7.27046e+06	5.64076e+06	5.01278e+06	0.307976	-1.69911	0.0177591	1	1.18348	PE
Panaxatriol	C30 H52 O4	476.387	7.321	Full match	No results	7.3046e+06	5.16592e+06	7.07794e+06	5.46794e+06	6.8912e+06	6.81581e+06	6.32889e+06	6.62902e+06	0.938176	-0.0920691	0.462828	0.5	0.465554	-
OxPE (16:0-18:0+1O(1Cyc))	C39 H76 N O9 P	733.526	8.873	Partial match	Full match	4.35085e+06	1.87441e+06	2.42173e+06	1.58858e+06	4.0684e+06	3.83187e+06	6.87313e+06	5.84491e+06	0.496431	-1.01033	0.0347199	0.875	1.04513	PE
(+)-10-Deoxymethynolide	C17 H28 O4	296.199	1.289	Full match	No results	7.1224e+06	5.37277e+06	4.60016e+06	5.21036e+06	5.40011e+06	5.78019e+06	3.7078e+06	5.47459e+06	1.09542	0.131484	0.52637	0.5625	0.36348	-
C22 Sphingomyelin (d18:1/22:0)	C45 H91 N2 O6 P	786.663	14.549	Full match	No results	4.07619e+06	6.55309e+06	4.17508e+06	6.20303e+06	4.63334e+06	4.00024e+06	5.39493e+06	4.15532e+06	1.15528	0.20824	0.417146	0.6875	0.485621	-
Thapsic acid	C16 H30 O4	286.215	1.261	Full match	No results	7.27518e+06	1.47205e+06	5.43275e+06	2.67112e+06	6.84149e+06	5.6206e+06	3.49997e+06	5.46365e+06	0.78649	-0.3465	0.372797	0.6875	0.540774	FA
Gyrinal	C14 H18 O3	234.126	1.131	Full match	No results	4.93754e+06	6.51486e+06	6.96357e+06	5.50129e+06	4.31337e+06	3.41301e+06	4.04504e+06	5.05798e+06	1.42116	0.507069	0.020721	0.9375	1.07696	-
1,2-Diarachidoyl-sn-glycero-3-PC	C48 H96 N O8 P	845.689	15.706	Full match	No results	3.55904e+06	6.51388e+06	3.38598e+06	5.34251e+06	3.40585e+06	5.03312e+06	4.45638e+06	2.90967e+06	1.18959	0.250459	0.463096	0.6875	0.447681	-
PG (12:0/14:0)	C32 H63 O10 P	638.417	8.122	Partial match	Full match	416657	230431	307934	140522	6.82777e+06	5.74827e+06	4.92931e+06	5.4178e+06	0.047792	-4.38709	0.000433627	1	1.34625	PG
1-linoleoyl-2-oleoyl-sn-glycero-3-phosphate	C39 H71 O8 P	698.487	10.87	Full match	No results	5.66604e+06	5.98292e+06	6.19789e+06	4.67699e+06	6.82226e+06	2.42995e+06	5.41989e+06	4.79796e+06	1.15685	0.210196	0.429246	0.625	0.472633	PA
ascr12	C12 H22 O6	262.142	1.07	Full match	No results	6.68498e+06	2.89585e+06	5.11122e+06	4.41345e+06	6.82072e+06	5.48572e+06	6.38816e+06	6.29782e+06	0.764452	-0.387502	0.174243	0.8125	0.798922	-
PI (18:1/20:4)	C47 H81 O13 P	884.542	10.24	Partial match	Full match	4.03191e+09	4.0703e+09	4.18806e+09	3.69377e+09	3.55822e+09	4.03901e+09	4.09777e+09	3.81069e+09	1.03085	0.0438355	0.491581	0.625	0.393118	PI
methyl 4-[2-(2-formyl-vinyl)-3-hydroxy-5-oxo-cyclopentyl]-butanoate	C13 H18 O5	254.115	1.07	Full match	No results	7.4015e+06	3.91725e+06	7.31122e+06	5.77987e+06	4.16451e+06	3.47629e+06	4.06154e+06	4.43654e+06	1.51249	0.596921	0.0748747	0.8125	0.976124	FA
PA (14:0/16:1)	C33 H63 O8 P	618.425	9.766	Partial match	Full match	8.13826e+06	6.41605e+06	7.13738e+06	5.29204e+06	5.03251e+06	5.0934e+06	4.72631e+06	5.47381e+06	1.32755	0.408762	0.0519303	0.9375	1.04024	PA
3-Oxotetradecanoic acid	C14 H26 O3	242.188	1.852	Full match	No results	3.57756e+06	2.88636e+06	3.36768e+06	3.34214e+06	5.95898e+06	5.63429e+06	6.60887e+06	7.31726e+06	0.516224	-0.95393	0.000144755	1	1.32221	-
METHYL OLEATE	C19 H36 O2	296.272	7.654	Full match	No results	5.34361e+06	3.92319e+06	5.20814e+06	4.33415e+06	6.07707e+06	7.08212e+06	6.26076e+06	6.70338e+06	0.720011	-0.473908	0.0132575	1	1.17844	FA
CL (16:1-18:2-16:1-18:2)	C77 H138 O17 P2	1396.94	15.792	No results	Full match	1.19034e+08	2.19549e+08	1.73167e+08	2.09315e+08	1.87485e+08	2.0951e+08	1.87433e+08	1.86473e+08	0.935354	-0.0964162	0.556638	0.4375	0.385598	CL
2-[(9Z,12Z)-9,12-Octadecadienoylamino]ethanesulfonic acid	C20 H37 N O4 S	387.245	2.015	Full match	No results	7.71776e+06	6.22529e+06	7.07253e+06	6.92849e+06	1.08846e+06	1.57903e+06	1.61982e+06	1.74321e+06	4.63378	2.21219	0.000167891	1	1.34783	-
Fecapentaene-12	C15 H22 O3	250.157	1.393	Full match	No results	7.67478e+06	4.54095e+06	6.9835e+06	6.31497e+06	5.30919e+06	4.17111e+06	5.66972e+06	6.05736e+06	1.20308	0.266733	0.261207	0.8125	0.640263	-
Tretinoin	C20 H28 O2	300.209	1.846	Full match	No results	8.00664e+06	5.25246e+06	6.94575e+06	6.38443e+06	2.20845e+06	2.00386e+06	1.62875e+06	2.13968e+06	3.33168	1.73625	5.64216e-05	1	1.33559	-
PC (18:1e/20:4)	C46 H84 N O7 P	839.605	12.759	No results	Invalid mass	2.21667e+08	1.99025e+08	2.31644e+08	2.2898e+08	1.59702e+08	1.85039e+08	1.4101e+08	1.76835e+08	1.33012	0.411552	0.00977225	1	1.1799	PC
SM (d14:3/27:0)	C46 H89 N2 O6 P	842.658	12.888	No results	Invalid mass	5.67879e+06	6.26868e+06	4.97131e+06	5.33185e+06	6.29013e+06	6.77748e+06	5.63805e+06	6.05104e+06	0.898772	-0.153973	0.136811	0.8125	0.794727	SM
OxPI (18:1-20:4+1O(1Cyc))	C47 H79 O14 P	898.522	8.059	No results	Full match	7.32809e+06	6.2475e+06	5.08019e+06	3.61109e+06	4.85134e+06	5.37301e+06	5.05013e+06	6.82861e+06	1.00741	0.010651	0.925192	0.5625	0.0815168	PI
N-myristoylsphingosine-1-phosphocholine	C37 H75 N2 O6 P	674.537	9.856	Full match	No results	8.36186e+06	8.4651e+06	2.44635e+08	7.50289e+06	4.93667e+06	5.58755e+06	5.33342e+06	4.93529e+06	12.9354	3.69325	0.225559	1	0.723823	SM
LPG 20:3	C26 H47 O9 P	534.296	1.995	Partial match	Full match	3.35188e+06	2.23865e+06	2.99501e+06	2.23113e+06	5.50632e+06	5.00036e+06	6.52445e+06	6.33212e+06	0.462978	-1.11098	0.00139731	1	1.28319	PG
PS (18:0/22:4)	C46 H82 N O10 P	839.567	12.282	Partial match	Full match	1.99742e+08	2.15731e+08	2.12166e+08	2.34604e+08	1.99933e+08	1.86358e+08	1.938e+08	1.65243e+08	1.15685	0.210206	0.0350787	0.9375	1.02473	PS
SM (d14:2/20:0)	C39 H77 N2 O6 P	760.577	9.647	No results	Invalid mass	3.12307e+06	6.1771e+06	6.51206e+06	5.97092e+06	3.9047e+06	5.24486e+06	4.4846e+06	4.42224e+06	1.2064	0.270703	0.453008	0.75	0.458527	SM
MFCD02183342	C21 H18 O4	334.119	1.048	Full match	No results	4.42176e+06	1.03106e+06	1.29477e+06	1.8595e+06	6.4647e+06	3.28358e+06	3.43646e+06	520563	0.628011	-0.671139	0.643968	0.625	0.273415	-
PG (18:1/20:1)	C44 H83 O10 P	802.573	12.499	Partial match	Full match	1.3018e+08	1.86174e+08	2.11381e+08	1.91697e+08	1.67316e+08	1.73646e+08	2.01964e+08	2.45881e+08	0.912051	-0.132814	0.511245	0.4375	0.377797	PG
PE (22:1/20:3)	C47 H86 N O8 P	823.61	13.87	Partial match	Full match	2.39977e+06	4.8993e+06	3.26959e+06	4.70686e+06	5.50328e+06	4.85457e+06	6.42873e+06	6.86574e+06	0.645836	-0.630761	0.0613822	0.9375	0.986633	PE
(9Z,12Z)-18-Fluoro-9,12-octadecadienoic acid	C18 H31 F O2	298.231	3.941	Full match	No results	6.754e+06	4.07613e+06	5.83263e+06	4.27697e+06	3.72003e+06	3.58821e+06	4.85071e+06	2.84189e+06	1.39591	0.481201	0.0916492	0.875	0.872964	-
PC (18:2e/24:1)	C50 H96 N O7 P	899.7	15.243	No results	Invalid mass	4.28929e+06	4.93921e+06	3.54033e+06	6.32791e+06	3.24961e+06	4.77186e+06	4.14099e+06	3.73027e+06	1.2016	0.264958	0.294685	0.75	0.598533	PC
2,6-Dideoxyhexonic acid	C6 H12 O5	164.068	0.954	Full match	No results	4.72748e+06	879398	2.41882e+06	2.35714e+06	6.40686e+06	5.95388e+06	6.05834e+06	6.95834e+06	0.409138	-1.28934	0.0549283	1	1.07073	-
HBMP (20:4-22:6-22:6)	C70 H105 O11 P	1152.74	13.545	No results	Full match	3.63974e+06	6.0864e+06	3.94337e+06	4.82376e+06	596643	597281	600616	561732	7.84853	2.97242	0.000320335	1	1.35722	HBMP
CL (16:1-18:2-18:2-18:2)	C79 H140 O17 P2	1422.96	15.864	No results	Full match	1.33808e+08	2.14702e+08	1.61024e+08	2.15247e+08	1.35546e+08	1.69399e+08	1.70531e+08	1.59273e+08	1.14184	0.191362	0.41046	0.625	0.502081	CL
N-[(15Z)-tetracosenoyl]sphing-4-enine-1-phosphocholine	C47 H93 N2 O6 P	812.679	14.574	Full match	No results	1.34731e+08	2.14371e+08	1.15633e+08	1.87131e+08	1.63016e+08	1.80103e+08	1.97079e+08	1.50019e+08	0.944436	-0.0824754	0.623305	0.5625	0.325199	SM
PS (18:1/18:1)	C42 H78 N O10 P	787.537	11.338	Partial match	Full match	4.03349e+09	3.97404e+09	4.22139e+09	3.91855e+09	2.4096e+09	2.75633e+09	2.92786e+09	2.78165e+09	1.48476	0.570233	0.00100247	1	1.32076	PS
OxPE (18:1-18:0+1O(1Cyc))	C41 H78 N O9 P	699.526	12.514	No results	Invalid mass	5.75809e+06	2.07098e+08	2.06304e+08	2.17609e+08	1.74671e+08	1.57949e+08	1.6611e+08	2.4432e+08	0.856967	-0.222689	0.461267	0.5625	0.456051	PE
2,3-dinor-prostaglandin E2	C18 H28 O5	324.194	1.107	Full match	No results	4.24878e+06	3.57431e+06	6.78906e+06	2.90381e+06	2.91875e+06	2.19754e+06	3.05442e+06	4.29124e+06	1.40555	0.49114	0.214826	0.6875	0.685723	-
CL (16:1-18:2-18:2-20:4)	C81 H140 O17 P2	1446.95	15.753	No results	Full match	3.08868e+06	5.98138e+06	4.42576e+06	5.57298e+06	3.78485e+06	4.83164e+06	3.7457e+06	3.65031e+06	1.19087	0.252016	0.406887	0.6875	0.510662	CL
PS (24:0/18:2)	C48 H90 N O10 P	871.632	14.768	Partial match	Full match	1.26434e+06	2.24702e+06	810513	1.72014e+06	6.17812e+06	5.33149e+06	6.21359e+06	5.91123e+06	0.255644	-1.96779	0.00645973	1	1.28092	PS
Lachnophyllum ester	C11 H12 O2	176.084	1.087	Full match	No results	7.35317e+06	3.07424e+06	4.86092e+06	5.43689e+06	3.32255e+06	2.52573e+06	2.80103e+06	3.34811e+06	1.72747	0.788664	0.061227	0.875	1.0048	-
1-Myristoyl-2-arachidonoyl-sn-glycero-3-phosphocholine	C42 H77 N O8 P	754.535	11.834	Full match	No results	1.78871e+08	2.10044e+08	1.86276e+08	1.96938e+08	1.32871e+08	1.38498e+08	1.47958e+08	1.68384e+08	1.31379	0.393734	0.00619439	1	1.19816	PC
11-beta-Hydroxyandrosterone-3-glucuronide	C25 H38 O9	482.252	1.093	Full match	No results	6.65225e+06	2.14655e+06	3.55244e+06	3.50464e+06	5.49516e+06	5.22839e+06	4.7621e+06	4.98715e+06	0.774486	-0.368689	0.242973	0.75	0.706654	-
LPG 16:0	C22 H45 O9 P	484.281	2.45	Partial match	Full match	3.8734e+06	3.1215e+06	4.09379e+06	3.7669e+06	5.79554e+06	6.02098e+06	6.04797e+06	5.67389e+06	0.631122	-0.66401	0.00293079	1	1.3055	PG
13-sophorosyloxydocosanoate 6',6''-diacetate	C38 H68 O15	764.453	0.977	Full match	No results	4.6746e+06	392116	6.52714e+06	3.27108e+06	714500	849001	749535	746173	4.85908	2.28068	0.15757	0.75	0.837656	-
LPC 22:5	C30 H52 N O7 P	555.333	2.181	No results	Invalid mass	6.21254e+06	4.78278e+06	5.82188e+06	6.27055e+06	4.60026e+06	5.58655e+06	4.50656e+06	4.45454e+06	1.20576	0.269941	0.066528	0.9375	0.927164	PC
PG (16:1/22:5)	C44 H75 O10 P	794.511	8.866	Partial match	Full match	5.94539e+06	4.56081e+06	6.50496e+06	5.84219e+06	5.12008e+06	4.09605e+06	5.61689e+06	5.01028e+06	1.15169	0.203753	0.217848	0.8125	0.681858	PG
N~2~-[(9Z)-9-Hexadecenoyl]-L-glutamine	C21 H38 N2 O4	382.283	3.74	Full match	No results	1.12617e+06	728634	938438	681890	4.79232e+06	4.71246e+06	6.01025e+06	4.48009e+06	0.173799	-2.52451	6.41464e-05	1	1.34756	-
PC (19:1/22:5)	C49 H86 N O8 P	893.616	11.586	No match	Invalid mass	4.29827e+06	4.5424e+06	4.68499e+06	3.25678e+06	4.28717e+06	5.23343e+06	5.21025e+06	5.22505e+06	0.840976	-0.249864	0.123769	0.8125	0.828169	PC
PS (18:1/21:1)	C45 H84 N O10 P	829.585	13.036	Partial match	Full match	1.78413e+08	2.0922e+08	1.85306e+08	2.16193e+08	1.9181e+08	1.78997e+08	1.79726e+08	1.86564e+08	1.0706	0.0984152	0.259066	0.625	0.664953	PS
PA (16:0/20:4)	C39 H69 O8 P	696.476	10.95	Partial match	Full match	5.39793e+06	5.64205e+06	5.586e+06	4.18536e+06	2.22389e+06	3.83496e+06	1.73265e+06	2.22353e+06	2.07801	1.0552	0.0131722	1	1.18545	PA
ascr13	C14 H24 O6	288.158	1.085	Full match	No results	6.4334e+06	4.79265e+06	5.86449e+06	4.00765e+06	5.36657e+06	4.02487e+06	5.9951e+06	4.62773e+06	1.05416	0.0760903	0.740815	0.5625	0.232181	-
OxPS (18:1-18:0+2O)	C42 H80 N O12 P	821.53	9.098	No results	Invalid mass	5.9359e+06	5.60263e+06	6.46285e+06	5.061e+06	1.48802e+06	1.22283e+06	970666	2.91997e+06	3.49352	1.80468	0.00924483	1	1.25183	PS
N-octodecanoylsphinganine	C36 H73 N O3	567.56	13.82	Full match	No results	4.331e+06	5.70115e+06	5.53531e+06	5.03221e+06	2.54238e+06	1.99304e+06	1.95108e+06	1.94842e+06	2.44219	1.28817	5.92699e-05	1	1.33065	-
PE (18:1e/22:6)	C45 H78 N O7 P	775.553	12.758	Partial match	Full match	1.63776e+09	3.88407e+09	1.70617e+09	3.42606e+09	1.53189e+09	1.78429e+09	1.86794e+09	1.59766e+09	1.57098	0.651668	0.192976	0.75	0.77547	PE
5,5'-(3,4-Dimethyl-2,5-furandiyl)dipentanoic acid	C16 H24 O5	296.163	1.099	Full match	No results	7.16255e+06	3.8857e+06	6.13814e+06	5.27459e+06	4.78496e+06	5.16227e+06	5.52191e+06	5.27995e+06	1.0825	0.114373	0.701185	0.625	0.279434	-
CL (18:0-18:1-22:4-22:5)	C89 H154 O17 P2	1557.1	12.497	No results	Invalid mass	1.60755e+08	1.48951e+08	1.69743e+08	1.86449e+08	2.06734e+08	2.27219e+08	1.91793e+08	1.85127e+08	0.821209	-0.284178	0.0236807	0.9375	1.06274	CL
PA (16:0/18:1)	C37 H71 O8 P	674.489	12.078	Partial match	Full match	1.78141e+08	1.5918e+08	2.35464e+08	1.12872e+08	1.11812e+08	1.58428e+08	9.65072e+06	1.48829e+08	1.59931	0.67745	0.297727	0.875	0.616138	PA
PC (22:1/20:4)	C50 H90 N O8 P	909.644	13.328	No results	Invalid mass	845863	1.38468e+06	936834	1.17367e+06	1.21701e+06	6.24272e+06	3.32098e+06	2.32126e+06	0.331327	-1.59367	0.0626979	0.9375	1.00859	PC
(3R)-beta,beta-Caroten-3-yl (9Z)-9-octadecenoate	C58 H88 O2	816.68	15.581	Full match	No results	2.6934e+06	5.64855e+06	2.87617e+06	2.73426e+06	907536	1.1049e+06	1.02219e+06	928689	3.52038	1.81573	0.00495093	1	1.28439	-
8-(3-Heptyl-2-oxiranyl)-1-hydroxy-4,6-octadiyn-3-one	C17 H24 O3	276.173	1.091	Full match	No results	7.07491e+06	4.39591e+06	5.30502e+06	4.97983e+06	4.6364e+06	5.02503e+06	4.92972e+06	4.74723e+06	1.125	0.169924	0.386472	0.6875	0.533584	-
OxPI (18:0-22:5+2O)	C49 H85 O15 P	944.564	9.203	No results	Full match	5.53351e+06	5.24814e+06	6.37907e+06	3.22077e+06	1.72396e+06	1.25985e+06	1.57755e+06	1.59814e+06	3.30896	1.72638	0.00166041	1	1.2966	PI
PC (18:1e/14:0)	C40 H80 N O7 P	763.574	11.525	No match	Invalid mass	1.59382e+08	1.41637e+08	1.45621e+08	1.2673e+08	1.91254e+08	2.00321e+08	2.15979e+08	1.84112e+08	0.724257	-0.465426	0.00194583	1	1.25403	PC
L-ALPHA-PHOSPHATIDYLINOSITOL	C45 H87 O13 P	866.585	13.608	Full match	No results	6.34833e+06	3.53982e+06	4.379e+06	4.17557e+06	4.86591e+06	6.21612e+06	4.97346e+06	5.54902e+06	0.853651	-0.228282	0.258044	0.75	0.654313	-
PE (16:1/16:1)	C37 H70 N O8 P	687.485	10.014	Partial match	Full match	8.12845e+07	8.04639e+07	7.98199e+07	7.00996e+07	1.48067e+08	1.37095e+08	2.14989e+08	1.99368e+08	0.445546	-1.16635	0.00346178	1	1.29046	PE
benjaminamide	C42 H83 N O5	681.628	13.974	Full match	No results	2.71938e+06	4.39253e+06	2.41985e+06	3.48389e+06	5.45311e+06	6.17899e+06	4.65063e+06	4.72751e+06	0.619491	-0.690846	0.0243505	1	1.10974	-
1-Palmitoyl-2-linoleoyl PE	C39 H74 N O8 P	715.512	11.185	Full match	No results	1.07056e+06	2.39696e+06	1.00607e+06	2.14061e+06	4.7099e+06	5.43275e+06	5.1167e+06	6.35616e+06	0.305993	-1.70843	0.00889551	1	1.24537	-
LPE 19:0	C24 H50 N O7 P	495.333	6.502	Partial match	Full match	5.87023e+06	4.61777e+06	5.49077e+06	4.32121e+06	5.65511e+06	5.57414e+06	5.82196e+06	5.43444e+06	0.902797	-0.147527	0.224723	0.6875	0.726819	PE
PE (16:1/22:5)	C43 H74 N O8 P	763.513	10.118	Partial match	Full match	3.91568e+06	4.00295e+06	3.76798e+06	5.64829e+06	3.13616e+06	3.49101e+06	3.6696e+06	6.2678e+06	1.0465	0.0655792	0.713603	0.75	0.214985	PE
PE (17:0/20:4)	C42 H76 N O8 P	753.53	11.847	Partial match	Full match	1.37263e+08	1.4633e+08	1.97226e+08	1.31341e+08	1.58083e+08	2.21123e+08	1.49768e+08	1.60218e+08	0.888231	-0.170994	0.385004	0.8125	0.489362	PE
ascr19	C18 H32 O6	344.22	1.082	Full match	No results	6.89987e+06	5.10899e+06	5.52003e+06	4.79561e+06	3.27452e+06	4.10935e+06	4.10434e+06	3.9627e+06	1.44487	0.530936	0.0116657	1	1.1495	-
1-hexadecanoyl-2-(13Z-docosenoyl)-sn-glycero-3-phosphoethanolamine	C43 H84 N O8 P	773.596	12.611	Full match	No results	2.13537e+08	9.10785e+06	2.05583e+08	2.09478e+08	1.48414e+08	1.03202e+08	7.35445e+07	7.51857e+07	1.59289	0.671644	0.99743	0.75	0.124941	PE
N-[(2S,3S,4R)-1,3,4-Trihydroxy-2-octadecanyl]tricosanamide	C41 H83 N O4	653.634	15.592	Full match	No results	2.22499e+06	5.42202e+06	3.09789e+06	3.39778e+06	2.34134e+06	2.74927e+06	3.1531e+06	2.90523e+06	1.26852	0.343151	0.383805	0.6875	0.531744	-
PG (18:0/20:3)	C44 H81 O10 P	800.559	11.962	Partial match	Full match	1.75731e+08	1.46345e+08	1.22058e+08	1.63343e+08	2.10749e+08	9.35656e+07	8.04124e+07	1.34721e+08	1.16947	0.225855	0.395385	0.6875	0.498881	PG
4-{(1R,2R)-3-Oxo-2-[(2Z)-2-penten-1-yl]cyclopentyl}butanoic acid	C14 H22 O3	238.157	1.267	Full match	No results	5.4435e+06	3.23797e+06	3.69746e+06	2.93977e+06	4.09546e+06	4.01399e+06	5.58921e+06	6.17262e+06	0.770896	-0.375392	0.171578	0.875	0.746791	-
PS (18:0/18:1)	C42 H80 N O10 P	789.553	12.513	Partial match	Full match	1.593e+10	1.70082e+10	1.67497e+10	1.68188e+10	1.29494e+10	1.30083e+10	1.31224e+10	1.34629e+10	1.26576	0.34	3.97784e-05	1	1.34939	PS
anacardic acid	C22 H36 O3	348.267	2.462	Full match	No results	5.9205e+06	4.15202e+06	5.73614e+06	5.07922e+06	4.96846e+06	4.13925e+06	4.99716e+06	4.97775e+06	1.0946	0.130407	0.407831	0.8125	0.501054	-
FAHFA (18:1/18:0)	C36 H68 O4	564.511	6.99	Partial match	Full match	3.89004e+06	2.13601e+06	1.73962e+06	3.10851e+06	2.97061e+06	5.9112e+06	4.57118e+06	4.48486e+06	0.606214	-0.722101	0.0672369	0.875	0.928553	FAHFA
PI (18:0/22:3)	C49 H89 O13 P	916.605	13.01	Partial match	Full match	1.2777e+08	1.99969e+08	1.53562e+08	1.66218e+08	1.60564e+08	1.61823e+08	1.61316e+08	1.52693e+08	1.01748	0.0249997	0.96306	0.4375	0.169736	PI
Lesquerolic acid	C20 H38 O3	326.282	6.089	Full match	No results	3.48375e+06	2.6595e+06	2.92782e+06	2.91187e+06	3.79869e+06	4.68395e+06	5.58834e+06	4.09854e+06	0.659508	-0.600538	0.00912182	1	1.17178	FA
N-(9Z-hexadecenoyl)sphingosine-1-phosphocholine	C39 H77 N2 O6 P	700.551	10.235	Full match	No results	9.84679e+07	1.65294e+08	1.95521e+08	1.03444e+08	1.4175e+08	2.13065e+08	2.09106e+08	1.90136e+08	0.746267	-0.422237	0.161579	0.8125	0.76943	SM
OxPC (18:1e/20:4+1O)	C46 H84 N O8 P	855.6	9.1	No match	Invalid mass	6.71816e+06	4.90178e+06	5.40959e+06	5.26098e+06	4.00856e+06	3.08125e+06	3.76894e+06	5.1471e+06	1.39265	0.47783	0.0411117	0.9375	1.01952	PC
PE (21:0/18:1)	C44 H86 N O8 P	787.61	14.812	Partial match	Full match	1.70584e+06	5.30479e+06	1.80225e+06	3.42054e+06	3.76927e+06	3.45236e+06	3.84946e+06	2.59149e+06	0.895396	-0.159402	0.505582	0.6875	0.423347	PE
1,1'-dilinoleyl 2,2'-dilysocardiolipin	C45 H82 O15 P2	924.514	8.97	Full match	No results	5.0201e+06	2.70868e+06	3.76636e+06	4.04391e+06	5.5611e+06	4.34346e+06	2.5178e+06	5.54077e+06	0.865053	-0.20914	0.612096	0.6875	0.30636	-
PS (19:0/18:1)	C43 H82 N O10 P	803.568	13.132	Partial match	Full match	1.68207e+08	1.98259e+08	1.54076e+08	1.65289e+08	1.23414e+08	1.31641e+08	1.13127e+08	1.31644e+08	1.37214	0.456425	0.00397526	1	1.22601	PS
PG (16:1/16:2)	C38 H69 O10 P	716.462	9.874	Partial match	Full match	6.66706e+06	4.44679e+06	4.506e+06	4.25016e+06	2.26295e+06	2.0194e+06	2.30183e+06	2.61767e+06	2.15935	1.1106	0.00205055	1	1.28089	PG
Cer-NDS (d30:0/13:1)	C43 H85 N O3	663.655	15.859	Partial match	Full match	2.88826e+06	5.26564e+06	4.08891e+06	4.32913e+06	2.86376e+06	3.11867e+06	3.69813e+06	3.40516e+06	1.26642	0.34075	0.183525	0.8125	0.757361	Cer
HBMP (18:1-20:4-22:6)	C66 H107 O11 P	1106.76	14.453	No results	Full match	3.81212e+06	5.24892e+06	3.15216e+06	5.62851e+06	1.13883e+06	1.39995e+06	1.26566e+06	1.07989e+06	3.65285	1.86902	0.00095872	1	1.31859	HBMP
PE (4:0/18:0)	C27 H54 N O8 P	551.36	7.351	Partial match	Full match	1.47055e+06	3.01685e+06	1.94594e+06	701345	5.49928e+06	5.55304e+06	4.80685e+06	4.21848e+06	0.355354	-1.49267	0.0297484	1	1.14167	PE
OxPI (18:0-18:1+1O(1Cyc))	C45 H83 O14 P	878.554	8.842	No results	Full match	5.9281e+06	4.44289e+06	5.31434e+06	4.35225e+06	4.39859e+06	4.41834e+06	4.38724e+06	4.4187e+06	1.13702	0.18526	0.203058	0.75	0.766513	PI
N-[(2S,3R)-1,3-Dihydroxy-2-octadecanyl]nonadecanamide	C37 H75 N O3	581.576	14.115	Full match	No results	3.62026e+06	3.57239e+06	5.91012e+06	4.74647e+06	1.46891e+06	1.63935e+06	1.5087e+06	1.56211e+06	2.88866	1.5304	0.00259067	1	1.31584	-
Hydrocortisone succinate	C25 H34 O8	462.223	1.09	Full match	No results	6.59333e+06	3.93963e+06	5.30085e+06	5.21629e+06	3.32171e+06	2.87269e+06	2.29801e+06	3.16577e+06	1.80561	0.852485	0.00541401	1	1.19617	-
PS (18:1/19:1)	C43 H80 N O10 P	801.556	11.925	Partial match	Full match	2.43413e+08	1.68966e+08	2.2141e+08	1.94237e+08	1.23221e+08	1.35844e+08	1.51815e+08	1.16171e+08	1.57106	0.651737	0.00486729	1	1.20599	PS
LPS 20:0	C26 H52 N O9 P	553.339	6.515	Partial match	Full match	5.80221e+06	4.65054e+06	5.87192e+06	4.15994e+06	5.05253e+06	4.21884e+06	5.04209e+06	5.31205e+06	1.04378	0.0618109	0.731268	0.5625	0.251168	PS
Cer-NDS (d30:0/12:1)	C42 H83 N O3	695.635	14.655	No results	Invalid mass	3.02691e+06	5.17897e+06	3.40732e+06	4.73546e+06	1.37133e+06	1.15818e+06	1.40449e+06	1.21566e+06	3.17471	1.66662	0.00148521	1	1.31475	Cer
3β-Androstanediol	C19 H32 O2	292.24	5.352	Full match	No results	6.53721e+06	3.98875e+06	5.12545e+06	4.12448e+06	2.00732e+06	1.49075e+06	1.48354e+06	1.54022e+06	3.03226	1.60039	0.000428854	1	1.31154	-
N-lauroylglycine	C14 H27 N O3	257.199	1.585	Full match	No results	6.53242e+06	1.73233e+06	2.25301e+06	2.29829e+06	1.90869e+06	2.00764e+06	693660	650237	2.43641	1.28476	0.084493	0.875	0.883881	-
10,16-Dihydroxyhexadecanoic acid	C16 H32 O4	288.23	1.382	Full match	No results	5.12583e+06	3.6672e+06	5.09177e+06	4.50761e+06	5.41826e+06	5.09772e+06	5.08281e+06	5.41822e+06	0.87512	-0.192446	0.166761	0.8125	0.813608	-
tensyuic acid B	C12 H18 O6	258.11	1.07	Full match	No results	6.51647e+06	2.41373e+06	4.55209e+06	3.98778e+06	3.01338e+06	1.88865e+06	2.0119e+06	2.30433e+06	1.89516	0.922318	0.0550842	0.9375	0.999476	-
Cer-NDS (d18:0/18:0)	C36 H73 N O3	567.56	13.604	Partial match	Full match	1.68549e+08	1.93403e+08	1.70014e+08	1.89436e+08	3.54109e+07	2.22126e+07	4.01761e+07	3.43119e+07	5.46055	2.44905	0.000487199	1	1.34553	Cer
1beta,3beta,5,6beta-Tetrahydroxy-5alpha-androstan-17-one	C19 H30 O5	338.209	1.139	Full match	No results	6.36622e+06	5.13098e+06	5.3113e+06	4.12703e+06	4.47756e+06	4.25459e+06	4.39615e+06	4.40444e+06	1.19408	0.255903	0.158576	0.75	0.830328	-
SM (d14:0/17:0)	C36 H75 N2 O6 P	708.544	9.318	No results	Invalid mass	6.47504e+06	4.45743e+06	5.50634e+06	4.65316e+06	1.41146e+06	1.58788e+06	1.26384e+06	1.44799e+06	3.69311	1.88484	6.84974e-05	1	1.34723	SM
(3R)-beta,beta-Caroten-3-yl palmitate	C56 H86 O2	790.66	13.826	Full match	No results	2.78714e+06	5.10532e+06	4.12456e+06	5.06353e+06	4.41203e+06	4.57707e+06	5.10264e+06	4.08525e+06	0.93968	-0.0897585	0.593576	0.5	0.347287	-
BRASSIDIC ACID	C22 H42 O2	338.319	13.549	Full match	No results	3.20909e+06	4.71971e+06	3.446e+06	3.06616e+06	3.25209e+06	5.21853e+06	5.34961e+06	3.35985e+06	0.840564	-0.25057	0.375014	0.75	0.509645	-
SM (d14:3/22:0)	C41 H79 N2 O6 P	712.552	10.439	No match	Invalid mass	3.85543e+06	5.0152e+06	3.40502e+06	2.6471e+06	2.64946e+06	2.12696e+06	1.88366e+06	2.33124e+06	1.65968	0.730908	0.0260086	0.9375	1.09152	SM
OxPC (18:1-20:4+1O(1Cyc))	C46 H80 N O9 P	867.565	8.086	No results	Invalid mass	5.88086e+06	4.43522e+06	5.15752e+06	4.38916e+06	3.86783e+06	4.20266e+06	3.59232e+06	3.03831e+06	1.35111	0.434142	0.0219139	1	1.07143	PC
(6Z)-8,11-Dihydroxy-6-pentadecen-9-ynoic acid	C15 H24 O4	268.168	1.27	Full match	No results	6.28084e+06	4.63367e+06	4.98834e+06	5.08613e+06	4.62811e+06	3.64305e+06	3.29829e+06	3.97356e+06	1.35038	0.433367	0.0211446	1	1.07716	-
2-Hydroxy-4-(methylthio)butanoic acid	C5 H10 O3 S	150.035	1.029	Full match	No results	5.38526e+06	2.22139e+06	5.59231e+06	3.541e+06	2.47996e+06	2.18199e+06	2.62351e+06	2.28498e+06	1.74913	0.806639	0.102895	0.8125	0.935749	FA
Cer-NS (d18:2/16:0)	C34 H65 N O3	535.497	10.813	Partial match	Full match	1.86872e+08	1.86295e+08	1.89665e+08	1.84337e+08	9.58288e+07	1.11457e+08	1.1582e+08	1.04816e+08	1.74604	0.804089	0.000729824	1	1.34757	Cer
PA (18:1/22:6)	C43 H71 O8 P	746.491	10.056	Partial match	Full match	5.50373e+06	4.87012e+06	4.03312e+06	3.08766e+06	2.99423e+06	3.96607e+06	3.64563e+06	4.09699e+06	1.18987	0.25081	0.325887	0.75	0.560246	PA
N-ACETYLDEFEROXAMINE	C27 H50 N6 O9	602.364	8.595	Full match	No results	3.08391e+06	2.79924e+06	2.41321e+06	2.58301e+06	4.16828e+06	5.00672e+06	4.24531e+06	5.55072e+06	0.573472	-0.802205	0.000884487	1	1.27912	-
N-(2-hydroxydocosanoyl)-4-hydroxysphinganine	C40 H81 N O5	655.612	14.957	Full match	No results	3.03902e+06	4.76984e+06	3.52528e+06	3.76732e+06	1.28401e+06	1.35424e+06	1.84765e+06	1.47571e+06	2.53311	1.34091	0.000325417	1	1.30292	-
Isoliquiritigenin	C15 H12 O4	256.074	1.222	Full match	No results	513339	190476	259558	183072	190311	396045	4.99494e+06	403260	0.191567	-2.38408	0.317343	0.6875	0.587571	-
15S-hydroxyeicosatrienoic acid	C20 H34 O3	322.251	3.554	Full match	No results	6.00511e+06	4.03554e+06	4.80287e+06	4.52082e+06	2.56532e+06	2.2435e+06	2.68177e+06	2.68146e+06	1.90368	0.928793	0.00167576	1	1.28919	-
PE (20:1/18:2)	C43 H80 N O8 P	769.563	11.148	Partial match	Full match	2.43631e+09	3.62676e+09	3.73412e+09	3.02559e+09	1.9144e+09	1.9033e+09	2.03192e+09	1.99932e+09	1.63369	0.708137	0.0154304	1	1.22016	PE
12-HHTrE	C17 H28 O3	280.204	1.541	Full match	No results	4.91042e+06	4.58154e+06	4.84804e+06	4.28547e+06	4.9303e+06	4.11461e+06	4.37591e+06	3.87244e+06	1.07704	0.107068	0.258933	0.6875	0.635194	-
PS (19:0/22:5)	C47 H82 N O10 P	851.561	12.145	No results	Invalid mass	1.44053e+06	2.68066e+06	3.68372e+06	3.94537e+06	3.8249e+06	4.68482e+06	2.96848e+06	2.76818e+06	0.824791	-0.2779	0.399832	0.6875	0.493161	PS
PE (18:0e/22:5)	C45 H82 N O7 P	779.583	13.32	Partial match	Full match	1.08037e+08	1.79499e+08	1.08892e+08	1.65557e+08	6.64954e+07	7.16852e+07	6.97859e+07	6.00602e+07	2.09675	1.06815	0.0099241	1	1.23783	PE
PG (16:1/18:3)	C40 H71 O10 P	742.479	8.901	Partial match	Full match	2.6364e+06	1.91405e+06	2.74901e+06	2.75194e+06	3.44472e+06	5.08924e+06	3.37491e+06	3.25267e+06	0.662955	-0.593018	0.0261943	1	1.05578	PG
LPS 20:1	C26 H50 N O9 P	551.323	4.222	Partial match	Full match	5.5256e+06	4.09897e+06	4.7575e+06	4.66152e+06	4.076e+06	4.07682e+06	4.14738e+06	3.27737e+06	1.2225	0.289835	0.0531251	0.9375	0.961646	PS
PC (18:1e/18:0)	C44 H88 N O7 P	819.636	14.985	No match	Invalid mass	1.99724e+06	884218	2.01176e+06	2.81492e+06	3.20129e+06	5.05399e+06	1.49467e+06	2.79918e+06	0.614237	-0.703134	0.22319	0.75	0.66517	PC
(-)-Prostaglandin E2	C20 H32 O5	352.225	1.248	Full match	No results	2.0311e+08	1.61675e+08	1.9883e+08	1.67769e+08	1.01116e+08	9.55279e+07	1.18275e+08	1.02584e+08	1.75181	0.808842	0.000359136	1	1.30377	-
PE (16:0e/17:1)	C38 H76 N O7 P	689.538	12.584	Partial match	Full match	2.39062e+06	3.22855e+06	1.89868e+06	3.11131e+06	4.72973e+06	5.00883e+06	4.52002e+06	3.64271e+06	0.593765	-0.752036	0.0145063	1	1.15061	PE
SM (d14:2/29:0)	C48 H95 N2 O6 P	872.7	14.575	No results	Invalid mass	1.11721e+08	1.7563e+08	8.4293e+07	1.46172e+08	1.41096e+08	1.56983e+08	1.57182e+08	1.29843e+08	0.884997	-0.176256	0.408227	0.625	0.508253	SM
PC	C46 H84 N O8 P	809.594	12.859	Full match	No results	5.72006e+06	4.15441e+06	3.2173e+06	3.10709e+06	1.7502e+06	3.6426e+06	3.58333e+06	3.16843e+06	1.33384	0.415581	0.233638	0.6875	0.653819	PC
OxPI (18:0-22:5+1O(1Cyc))	C49 H83 O14 P	926.555	8.772	No results	Full match	2.5309e+06	2.13156e+06	2.3468e+06	2.37767e+06	3.56116e+06	3.18103e+06	3.99567e+06	5.15157e+06	0.590766	-0.759342	0.0113119	1	1.2155	PI
HBMP (22:6-22:6-22:6)	C72 H105 O11 P	1176.74	13.309	No results	Full match	2.02869e+06	4.49874e+06	3.29488e+06	3.73691e+06	531949	592442	589023	549045	5.99314	2.58331	0.00164754	1	1.33266	HBMP
Docosapentaenoic acid	C22 H34 O2	330.256	2.291	Full match	No results	4.02036e+06	4.41534e+06	3.89219e+06	3.61683e+06	4.71751e+06	4.43652e+06	4.10715e+06	4.25793e+06	0.910133	-0.135851	0.115133	0.875	0.832702	FA
N-(2-hydroxyeicosanoyl)-4-hydroxysphinganine	C38 H77 N O5	627.582	14.109	Full match	No results	3.22041e+06	2.90129e+06	5.06755e+06	4.1252e+06	491590	533436	590984	484460	7.29096	2.86611	0.000176835	1	1.35122	-
PG (16:2/22:6)	C44 H71 O10 P	790.48	8.354	Partial match	Full match	5.1122e+06	2.95755e+06	5.05853e+06	2.25788e+06	2.12716e+06	1.57211e+06	2.7812e+06	1.756e+06	1.86805	0.901536	0.0564507	0.9375	0.977077	PG
OxPI (16:0-20:3+2O(1Cyc))	C45 H79 O15 P	890.516	8.599	No results	Full match	4.44116e+06	2.30407e+06	5.05048e+06	3.32716e+06	1.04816e+06	666916	679557	924572	4.55617	2.18782	0.000719781	1	1.29717	PI
2,5-Dideoxy-4-C-dodecylpentonic acid	C17 H34 O4	302.246	6.831	Full match	No results	3.64341e+06	2.99869e+06	3.88664e+06	2.38662e+06	3.78264e+06	4.59647e+06	4.10291e+06	4.2956e+06	0.769797	-0.377449	0.0806394	0.9375	0.954043	-
1-(3-O-sulfo-beta-D-galactosyl)-N-palmitoylsphingosine	C40 H77 N O11 S	779.522	10.272	Full match	No results	4.9822e+06	3.60574e+06	5.0294e+06	3.99538e+06	3.58777e+06	3.93629e+06	3.86211e+06	1.50255e+06	1.36652	0.450508	0.211863	0.875	0.716553	-
PC (18:0/22:6)	C48 H84 N O8 P	879.6	11.868	No results	Invalid mass	1.81914e+08	1.7238e+08	1.59437e+08	1.80836e+08	1.02938e+08	1.33756e+08	1.27799e+08	1.12046e+08	1.45753	0.543522	0.00349366	1	1.25716	PC
Cer-AS (d23:1/17:0)	C40 H79 N O4	637.602	13.847	Partial match	Full match	2.64879e+06	4.42124e+06	3.59631e+06	4.15196e+06	3.99736e+06	3.52587e+06	4.44869e+06	3.41961e+06	0.962757	-0.054756	0.71092	0.5	0.251023	Cer
OxPI (18:1-18:1+1O(1Cyc))	C45 H81 O14 P	876.539	7.993	No results	Full match	4.10971e+06	2.80971e+06	3.99512e+06	3.08596e+06	4.57089e+06	4.86273e+06	4.3407e+06	4.842e+06	0.752056	-0.411089	0.0464097	1	1.07064	PI
eicosa-8,11,14-trienoic acid	C20 H34 O2	306.256	12.701	Full match	No results	2.69523e+06	2.93387e+06	2.79436e+06	2.25952e+06	3.2439e+06	4.85672e+06	2.93091e+06	3.2352e+06	0.748803	-0.417342	0.0878816	0.9375	0.911112	-
PE (18:1/18:2)	C41 H76 N O8 P	741.532	11.455	Partial match	Full match	4.25703e+09	1.17314e+09	1.23901e+09	8.66712e+08	1.41675e+09	1.49972e+09	1.09624e+09	1.35409e+09	1.40417	0.489714	0.73413	0.625	0.232768	PE
tetranor-PGFM	C16 H26 O7	330.168	1.09	Full match	No results	5.35086e+06	2.88643e+06	3.72984e+06	4.35824e+06	4.3991e+06	3.44004e+06	3.73843e+06	3.82247e+06	1.06009	0.0841808	0.803054	0.5	0.200303	FA
PE (18:0e/18:2)	C41 H80 N O7 P	729.568	11.879	Partial match	Full match	1.94623e+08	1.40036e+08	1.81287e+08	5.70392e+07	1.67717e+08	1.63786e+08	1.79481e+08	1.80117e+08	0.829091	-0.270397	0.385066	0.5	0.531572	PE
PE (18:1e/18:2)	C41 H78 N O7 P	727.552	11.693	Partial match	Full match	9.01284e+07	1.70904e+08	1.38035e+08	1.62794e+08	1.74292e+08	1.64376e+08	1.10286e+08	1.53638e+08	0.932406	-0.100969	0.653145	0.625	0.290944	PE
N-oleoylsphingosine-1-phosphocholine	C41 H81 N2 O6 P	728.583	11.35	Full match	No results	5.50144e+06	3.1886e+06	4.06753e+06	4.36193e+06	2.5438e+06	3.53753e+06	1.23652e+06	2.61233e+06	1.72399	0.78575	0.0701936	0.9375	0.95349	SM
PG (18:1/20:4)	C44 H77 O10 P	796.527	10.453	Partial match	Full match	1.97164e+08	1.7085e+08	1.72341e+08	9.95511e+07	1.04987e+08	1.50857e+08	1.31281e+08	1.37617e+08	1.21947	0.286251	0.353404	0.75	0.534994	PG
Ceramide (d18:1/16:0)	C34 H67 N O3	537.512	11.014	Full match	No results	3.90313e+06	4.33956e+06	3.88789e+06	2.9744e+06	843707	821448	1.12174e+06	1.35735e+06	3.64481	1.86584	0.000217504	1	1.32194	-
Dioleoylphosphatidylserine	C42 H78 N O10 P	787.536	9.85	Full match	No results	2.76904e+06	3.42849e+06	2.5455e+06	2.41794e+06	939736	673972	4.54499e+06	1.09783e+06	1.53806	0.62111	0.181369	0.75	0.781931	-
OxPS (18:0-22:5+1O(1Cyc))	C46 H78 N O11 P	851.526	8.841	No results	Invalid mass	2.94376e+06	2.22904e+06	2.20115e+06	2.53891e+06	2.85777e+06	4.77365e+06	2.54691e+06	2.06656e+06	0.809551	-0.304807	0.429448	0.625	0.46441	PS
CL (16:1-18:2-18:2-18:3)	C79 H138 O17 P2	1420.94	15.626	No results	Full match	2.39781e+06	4.1766e+06	2.92682e+06	3.63155e+06	3.11496e+06	4.75198e+06	3.47512e+06	3.75623e+06	0.869819	-0.201214	0.365518	0.6875	0.532809	CL
PE (16:0/16:2)	C37 H70 N O8 P	687.485	9.364	Partial match	Full match	4.99161e+06	3.95605e+06	4.83185e+06	3.54037e+06	2.83994e+06	2.3192e+06	2.56666e+06	2.59685e+06	1.67785	0.746614	0.00375165	1	1.25425	PE
Depdecin	C11 H16 O5	228.1	1.053	Full match	No results	4.18845e+06	2.04869e+06	3.32375e+06	2.91269e+06	3.51942e+06	2.2078e+06	3.04865e+06	3.28382e+06	1.03432	0.0486829	0.93122	0.5	0.17659	FA
(3S)-9-Hydroxy-3-(methoxycarbonyl)-2-methylenenonanoic acid	C12 H20 O5	244.131	1.046	Full match	No results	4.5282e+06	2.43511e+06	4.19111e+06	2.91821e+06	4.46548e+06	3.44655e+06	4.07991e+06	3.99697e+06	0.88015	-0.184178	0.381197	0.5625	0.54062	-
OxPC (18:1e/20:4+1O(1Cyc))	C46 H82 N O8 P	853.587	8.584	No match	Invalid mass	5.36707e+06	3.90365e+06	3.3807e+06	3.21668e+06	2.26841e+06	1.8849e+06	1.73226e+06	2.16001e+06	1.97227	0.97986	0.00486795	1	1.23386	PC
PE (18:0e/18:1)	C41 H82 N O7 P	731.583	14.179	Partial match	Full match	9.73257e+07	1.67165e+08	1.088e+08	1.35176e+08	7.91376e+07	1.34899e+08	1.23504e+08	9.58967e+07	1.17311	0.230332	0.386042	0.75	0.509331	PE
LPE 19:1	C24 H48 N O7 P	493.317	4.223	Partial match	Full match	3.6392e+06	3.64967e+06	3.11683e+06	3.21923e+06	4.28286e+06	4.13253e+06	4.33931e+06	3.86901e+06	0.819609	-0.286992	0.00882908	1	1.17905	PE
Cucurbitacin D	C30 H44 O7	516.311	6.832	Full match	No results	3.59156e+06	2.1729e+06	4.12456e+06	2.71704e+06	2.28961e+06	2.81386e+06	3.00108e+06	2.30586e+06	1.21091	0.27609	0.344966	0.625	0.554971	-
(7Z)-14-Hydroxy-10,13-dioxo-7-heptadecenoic acid	C17 H28 O5	312.194	1.13	Full match	No results	4.32776e+06	4.10894e+06	4.26412e+06	3.20828e+06	3.78879e+06	4.12149e+06	3.82025e+06	3.93553e+06	1.01551	0.0222103	0.909419	0.6875	0.0913476	-
N-PALMITOYLDIHYDROSPHINGOMYELIN	C39 H81 N2 O6 P	704.585	11.811	Full match	No results	1.58053e+08	1.44635e+08	1.85862e+08	1.74789e+08	7.1478e+07	6.89724e+07	7.40477e+07	6.86611e+07	2.34264	1.22813	0.000246138	1	1.35087	-
Glucosylceramide (d18:1/18:0)	C42 H81 N O8	727.598	12.29	Full match	No results	1.41296e+08	1.42089e+08	1.62144e+08	1.78569e+08	2.56193e+07	2.48574e+07	1.92992e+07	2.08076e+07	6.88976	2.78445	9.03283e-07	1	1.36129	-
N-Lignoceroyl Taurine	C26 H53 N O4 S	475.37	9.182	Full match	No results	3.9583e+06	3.83978e+06	3.98301e+06	3.46647e+06	2.476e+06	3.83831e+06	4.25043e+06	4.20273e+06	1.03251	0.0461556	0.711528	0.5625	0.222594	FA
Cer-NDS (d18:0/24:1)	C42 H83 N O3	649.639	15.166	Partial match	Full match	9.76726e+07	1.62337e+08	1.11007e+08	1.45064e+08	6.29364e+07	5.01786e+07	7.40267e+07	6.23561e+07	2.06848	1.04857	0.00336483	1	1.23383	Cer
Cer-EOS (d15:1/12:1-O-16:0)	C43 H81 N O5	691.604	13.653	No results	Invalid mass	2.45396e+06	4.02308e+06	2.93565e+06	3.0935e+06	2.2719e+06	2.20155e+06	2.83044e+06	1.44179e+06	1.42999	0.516001	0.082159	0.9375	0.90229	Cer
HBMP (22:6-22:6-22:5)	C72 H107 O11 P	1178.75	13.589	No results	Full match	3.51346e+06	4.01453e+06	3.30364e+06	3.35036e+06	477926	513340	456029	414488	7.61743	2.9293	6.00321e-08	1	1.36601	HBMP
PE (22:5e/20:5)	C47 H76 N O7 P	797.521	10.304	No match	Invalid mass	1.43738e+07	4.99981e+06	5.19411e+06	4.07448e+06	1.69984e+08	3.80339e+06	1.40618e+06	2.35551e+06	0.16132	-2.632	0.943795	0.75	0.0560417	PE
1-hexadecanoyl-2-(9Z,12Z-octadecadienoyl)-sn-glycero-3-phosphate	C37 H69 O8 P	672.474	9.983	Full match	No results	3.66383e+06	4.00594e+06	3.765e+06	3.23491e+06	1.9755e+06	2.13024e+06	1.68216e+06	2.42062e+06	1.78713	0.837643	0.00129621	1	1.28522	PA
GM3 d42:2; [M-H]-	C65 H118 N2 O21	1262.82	13.144	Partial match	Full match	1.83131e+08	1.61737e+08	1.73108e+08	1.60384e+08	1.3108e+08	1.22785e+08	1.22352e+08	1.3217e+08	1.33434	0.416121	0.000494384	1	1.30552	GM3
Ophidiacerebroside C	C47 H87 N O9	809.637	14.1	Full match	No results	1.95971e+06	3.23695e+06	2.76707e+06	4.35166e+06	932519	950336	1.85495e+06	729868	2.75656	1.46287	0.00767114	1	1.16894	-
HexCer-NS (d22:1/12:1)	C40 H75 N O8	697.549	9.983	Partial match	Full match	4.03823e+06	3.9865e+06	4.02552e+06	3.62801e+06	1.07569e+06	1.27714e+06	1.28303e+06	754592	3.571	1.83633	0.00141701	1	1.33186	HexCer
PE (18:0e/20:3)	C43 H82 N O7 P	755.584	12.201	Partial match	Full match	1.37792e+08	1.20184e+08	1.5915e+08	1.67475e+08	1.69548e+08	1.76366e+08	1.35576e+08	1.75012e+08	0.890479	-0.167346	0.270594	0.8125	0.610523	PE
Cer-NS (d18:1/16:0)	C34 H67 N O3	537.513	11.883	Partial match	Full match	3.20123e+09	3.2049e+09	3.38951e+09	3.27608e+09	9.75543e+08	1.07392e+09	1.17658e+09	1.14565e+09	2.99009	1.58019	3.50066e-05	1	1.36332	Cer
(2R)-3-(Hexadecyloxy)-2-hydroxypropyl methyl hydrogen phosphate	C20 H43 O6 P	410.28	4.031	Full match	No results	1.77792e+06	1.79953e+06	4.49109e+06	3.96809e+06	632367	976951	890917	1.20701e+06	3.24678	1.69901	0.0129642	1	1.16246	-
1,9-heptadecadien-4,6-diyn-3,8-diol	C17 H24 O2	260.178	1.601	Full match	No results	4.95502e+06	3.44196e+06	4.48315e+06	3.91266e+06	1.72711e+06	1.53491e+06	1.68357e+06	1.58793e+06	2.57025	1.36191	0.000574068	1	1.33805	-
Cer-NS (d18:2/18:0)	C36 H69 N O3	563.528	12.126	Partial match	Full match	1.72928e+08	1.60044e+08	1.73329e+08	1.7457e+08	3.77877e+07	4.87074e+07	3.72478e+07	3.68126e+07	4.24072	2.08431	7.83368e-05	1	1.36039	Cer
gymnasterone D	C28 H38 O2	406.285	6.608	Full match	No results	4.58406e+06	3.75211e+06	4.33258e+06	4.27538e+06	820704	856443	795485	844891	5.10747	2.35261	4.87909e-06	1	1.36659	-
PE (14:0/14:0)	C33 H66 N O8 P	635.454	9.779	Partial match	Full match	2.16052e+06	2.64621e+06	1.94089e+06	1.86804e+06	4.10914e+06	4.15162e+06	3.3203e+06	4.45028e+06	0.537426	-0.895862	0.000940268	1	1.27435	PE
LPS 16:0	C22 H44 N O9 P	497.276	2.442	Partial match	Full match	2.87498e+06	2.73371e+06	2.93072e+06	2.98094e+06	4.09528e+06	1.14754e+06	3.06261e+06	3.22207e+06	0.99938	-0.000895323	0.750458	0.75	0.203231	PS
Ginkgoic acid	C22 H34 O3	346.251	2.032	Full match	No results	1.99563e+08	1.3044e+08	1.2229e+08	1.58419e+08	1.09482e+08	9.70708e+07	1.04953e+08	1.08897e+08	1.45268	0.538722	0.0442374	1	1.07995	-
LPS 18:0	C24 H48 N O9 P	525.307	4.051	Partial match	Full match	1.53817e+08	1.56479e+08	1.78275e+08	1.53316e+08	1.36735e+08	1.04099e+08	1.15842e+08	1.06568e+08	1.38563	0.470543	0.00626289	1	1.2101	PS
2-[(5Z,8Z,11Z,14Z,17Z)-eicosapentaenoyl]-sn-glycerol	C23 H36 O4	376.262	5.237	Full match	No results	3.85735e+06	3.18328e+06	4.3793e+06	3.63607e+06	2.59599e+06	2.12464e+06	2.45621e+06	1.64306e+06	1.70705	0.771506	0.00620389	1	1.20086	-
1-hexadecanoyl-2-octadecanoyl-sn-glycero-3-phospho-(1'-sn-glycerol)	C40 H79 O10 P	750.539	11.867	Full match	No results	3.11061e+09	3.19576e+09	3.18499e+09	3.38112e+09	1.93866e+09	2.1032e+09	2.049e+09	2.11151e+09	1.56936	0.650176	2.90258e-06	1	1.35605	PG
rac 8-Prenylnaringenin	C20 H20 O5	340.131	1.075	Full match	No results	4.87355e+06	2.81754e+06	3.78022e+06	2.97664e+06	1.38722e+06	1.18969e+06	1.7973e+06	1.86884e+06	2.31425	1.21054	0.00252706	1	1.23312	-
SM (d14:3/28:1)	C47 H89 N2 O6 P	854.652	12.523	No results	Invalid mass	1.36978e+08	1.42889e+08	1.65129e+08	1.4773e+08	1.65097e+08	1.61061e+08	1.59678e+08	1.56392e+08	0.922921	-0.11572	0.129004	0.75	0.862386	SM
PS (19:0/22:6)	C47 H80 N O10 P	849.552	11.841	Partial match	Full match	3.95918e+06	2.99427e+06	3.26514e+06	2.89959e+06	3.20243e+06	3.11648e+06	4.02722e+06	3.63923e+06	0.937994	-0.0923496	0.498524	0.6875	0.410017	PS
Panaxyne	C14 H20 O2	220.146	1.079	Full match	No results	3.49608e+06	2.7175e+06	4.32761e+06	3.44584e+06	2.0576e+06	1.33917e+06	1.45361e+06	2.15082e+06	1.99781	0.998416	0.00433081	1	1.20805	-
2ALPHA-(3-HYDROXYPROPYL)-1ALPHA,25-DIHYDROXYVITAMIN D3	C30 H50 O4	474.371	7.261	Full match	No results	3.82676e+06	2.7899e+06	3.12859e+06	2.68872e+06	3.52055e+06	4.19498e+06	3.48498e+06	3.60454e+06	0.839846	-0.251803	0.105582	0.8125	0.872229	-
Neoquassin	C22 H30 O6	390.206	1.077	Full match	No results	4.28095e+06	3.14429e+06	3.5474e+06	2.98643e+06	2.36089e+06	1.30713e+06	3.15012e+06	2.12395e+06	1.56105	0.642519	0.071265	0.875	0.964666	-
PS (18:1/24:1)	C48 H90 N O10 P	871.632	14.393	Partial match	Full match	3.4132e+07	5.42514e+07	4.15308e+07	4.5478e+07	1.03312e+08	1.7241e+08	1.61648e+08	1.58554e+08	0.29432	-1.76454	0.000238741	1	1.31035	PS
Cer-NS (d18:1/17:0)	C35 H69 N O3	551.529	12.564	Partial match	Full match	1.43166e+08	1.55636e+08	1.63803e+08	1.59851e+08	3.11602e+07	3.33223e+07	3.55424e+07	3.38363e+07	4.65001	2.21723	2.23108e-08	1	1.36711	Cer
clavulone II	C25 H34 O7	446.229	1.187	Full match	No results	4.12846e+06	1.93756e+06	4.18918e+06	2.87107e+06	2.49609e+06	1.67686e+06	1.97648e+06	1.64786e+06	1.68344	0.751413	0.0690901	0.875	0.957484	FA
OxPE (16:0-20:4+1O(1Cyc))	C41 H72 N O9 P	753.495	9.463	No results	Full match	2.45008e+06	2.67171e+06	1.56055e+06	2.44023e+06	3.88146e+06	3.39896e+06	3.16105e+06	3.08092e+06	0.674627	-0.567837	0.0353866	1	1.0761	PE
PE (20:5/20:5)	C45 H70 N O8 P	783.484	8.759	Partial match	Full match	2.59383e+06	3.69337e+06	3.03338e+06	2.93144e+06	308490	340789	387657	408259	8.47777	3.08368	7.09398e-07	1	1.36161	PE
glas18	C23 H42 O11	494.271	2.313	Full match	No results	2.65657e+06	2.1692e+06	2.89406e+06	1.91256e+06	3.5923e+06	4.0705e+06	3.50747e+06	2.3236e+06	0.713834	-0.486339	0.0791086	0.875	0.901983	-
PG (14:0/22:6)	C42 H71 O10 P	766.48	8.466	Partial match	Full match	2.95556e+06	2.76072e+06	2.02614e+06	2.88443e+06	3.85378e+06	3.84807e+06	2.45776e+06	3.80693e+06	0.760879	-0.39426	0.111352	0.8125	0.835098	PG
PE (18:0/20:5)	C43 H76 N O8 P	765.532	11.714	Partial match	Full match	1.71604e+09	2.79265e+09	2.37271e+09	2.16424e+09	3.27225e+09	3.39285e+09	3.29657e+09	3.10748e+09	0.692137	-0.53087	0.0306964	1	1.14456	PE
CDP-dipalmitoyl-sn-glycerol	C44 H81 N3 O15 P2	953.514	12.083	Full match	No results	4.14854e+06	2.24757e+06	3.43654e+06	2.70609e+06	2.953e+06	3.1237e+06	2.79376e+06	4.15656e+06	0.962518	-0.055115	0.755268	0.375	0.237648	-
PE (18:1e/20:3)	C43 H80 N O7 P	753.567	13.831	Partial match	Full match	7.99775e+07	1.51361e+08	9.12895e+07	1.25064e+08	1.19329e+08	1.35141e+08	1.28345e+08	1.0957e+08	0.909233	-0.137279	0.467162	0.625	0.461356	PE
C2-ceramide	C20 H39 N O3	341.293	5.964	Full match	No results	2.30483e+06	2.00347e+06	1.95144e+06	1.63129e+06	3.62167e+06	3.23071e+06	3.7823e+06	3.61607e+06	0.553727	-0.852754	0.00121479	1	1.30451	-
PE (22:3e/18:0)	C45 H86 N O7 P	783.617	13.818	Partial match	Full match	2.7913e+06	2.79762e+06	1.92644e+06	2.33427e+06	3.14524e+06	3.97206e+06	3.54239e+06	3.35969e+06	0.702573	-0.509281	0.018194	1	1.12788	PE
tp	C22 H32 O3	344.235	1.82	Full match	No results	1.77818e+08	1.10432e+08	1.70531e+08	1.4978e+08	1.31056e+08	1.09056e+08	1.16879e+08	1.1928e+08	1.27776	0.353616	0.118335	0.8125	0.879865	-
1-(3-O-sulfo-beta-D-galactosyl)-N-docosanoylsphingosine	C46 H89 N O11 S	863.613	13.945	Full match	No results	1.61553e+06	1.93665e+06	1.56196e+06	1.44927e+06	2.96933e+06	3.95858e+06	3.67812e+06	3.46192e+06	0.466551	-1.09989	0.000119704	1	1.3196	-
RG5926000	C16 H28 O2	252.209	3.888	Full match	No results	4.45096e+06	2.23719e+06	3.55384e+06	2.45788e+06	1.11733e+06	1.41464e+06	1.99214e+06	1.31129e+06	2.17635	1.12191	0.0104329	1	1.15114	-
PE (18:0e/17:0)	C40 H82 N O7 P	719.583	13.138	Partial match	Full match	1.15378e+08	1.5059e+08	4.96622e+07	1.25378e+08	6.38084e+07	6.77609e+07	1.43325e+08	1.38247e+08	1.06745	0.0941689	0.865712	0.5	0.108651	PE
2-decaprenyl-6-methoxy-1,4-benzoquinone	C57 H86 O3	818.66	15.581	Full match	No results	6.90382e+07	1.49849e+08	7.45943e+07	1.08753e+08	1.73971e+06	3.11468e+06	2.41713e+06	2.35246e+06	41.7949	5.38526	8.52931e-06	1	1.35661	-
PC(14:1(9Z)/14:0)	C36 H70 N O8 P	675.485	10.062	Full match	No results	2.69966e+06	3.56904e+06	3.23958e+06	1.66257e+06	1.98515e+06	3.36562e+06	2.3396e+06	1.71383e+06	1.18786	0.248363	0.487947	0.625	0.398268	PC
PE (18:2e/20:5)	C43 H74 N O7 P	747.522	11.066	Partial match	Full match	2.82582e+09	3.03396e+09	2.72995e+09	2.90409e+09	1.60087e+09	1.83658e+09	1.64875e+09	1.52083e+09	1.73964	0.798785	9.70678e-05	1	1.3434	PE
PEtOH (18:1-18:1)	C41 H77 O8 P	728.537	12.212	Partial match	Full match	1.01763e+08	9.06631e+07	1.15916e+08	1.27382e+08	1.47589e+08	9.96486e+07	1.56732e+08	1.07486e+08	0.851933	-0.231189	0.317264	0.6875	0.566122	PEtOH
PS (19:0/20:4)	C45 H80 N O10 P	825.554	12.121	Partial match	Full match	2.76146e+06	3.19718e+06	3.23919e+06	3.84059e+06	878174	1.09744e+06	868225	824654	3.55417	1.82951	9.73541e-06	1	1.3488	PS
(2S)-3-{[(1Z)-11-Methyl-1-dodecen-3-yn-1-yl]oxy}-1,2-propanediol	C16 H28 O3	268.204	1.995	Full match	No results	4.08193e+06	3.30116e+06	3.52382e+06	3.64183e+06	3.02007e+06	3.04136e+06	3.00225e+06	3.2526e+06	1.18126	0.240329	0.0268351	1	1.11423	-
PE (18:1e/20:5)	C43 H76 N O7 P	749.537	12.317	Partial match	Full match	2.25384e+09	3001415644	2.30176e+09	2.88169e+09	1.36815e+09	1.40835e+09	1.28975e+09	1.41453e+09	1.9046	0.929486	0.00209993	1	1.31427	PE
PE (18:1e/4:0)	C27 H54 N O7 P	535.365	7.854	Partial match	Full match	1.12412e+06	2.0124e+06	1.39715e+06	451868	3.01666e+06	3.8302e+06	3.44772e+06	2.646e+06	0.385264	-1.37608	0.0390866	1	1.0973	PE
OxPS (18:1-18:0+1O)	C42 H80 N O11 P	805.546	9.072	No results	Full match	567907	516698	170969	692371	3.63059e+06	3.62111e+06	3.28048e+06	3.60211e+06	0.137817	-2.85917	0.00665286	1	1.28567	PS
MFCD00273074	C20 H40 O4	344.293	2.496	Full match	No results	3.74572e+06	3.19452e+06	3.61249e+06	3.76912e+06	2.39457e+06	1.78576e+06	1.6492e+06	2.43013e+06	1.73395	0.794064	0.00678974	1	1.24227	-
(9Z,12Z,15Z,18Z,21Z)-tetracosapentaenoic acid	C24 H38 O2	358.288	7.109	Full match	No results	4.34258e+06	2.98064e+06	3.58805e+06	2.78613e+06	2.80876e+06	3.45612e+06	3.18187e+06	3.16956e+06	1.08569	0.118613	0.555051	0.5625	0.365949	-
Lysolecithin	C24 H50 N O7 P	495.334	3.802	Full match	No results	3.65691e+06	3.42973e+06	3.85843e+06	2.93765e+06	1.56054e+06	1.66054e+06	1.47675e+06	1.20154e+06	2.35325	1.23466	9.99366e-05	1	1.32514	-
1-alpha,25-Dihydroxyvitamin D2	C28 H44 O3	428.329	7.646	Full match	No results	1.65268e+06	1.47246e+06	1.66466e+06	1.40532e+06	3.5711e+06	2.22931e+06	3.03096e+06	2.77554e+06	0.533744	-0.90578	0.0042431	1	1.26187	-
Linolenelaidic acid	C18 H30 O2	278.225	1.915	Full match	No results	3.60492e+06	2.65776e+06	3.84708e+06	2.82585e+06	2.67937e+06	2.42084e+06	2.176e+06	2.55032e+06	1.3164	0.396594	0.0527683	0.9375	1.00729	-
LPI 17:0	C26 H51 O12 P	586.313	3.079	Partial match	Full match	3.00305e+06	3.39148e+06	2.2105e+06	2.96428e+06	1.20354e+06	931470	1.2337e+06	1.22763e+06	2.51707	1.33175	0.000281257	1	1.3112	PI
PC (12:0/14:0)	C34 H68 N O8 P	695.476	8.466	No results	Invalid mass	788424	624334	1.29232e+06	873704	2.98206e+06	3.01808e+06	3.55426e+06	2.13069e+06	0.306269	-1.70713	0.000978237	1	1.28151	PC
PE (18:2e/20:1)	C43 H82 N O7 P	755.584	13.957	Partial match	Full match	7.9183e+07	1.4431e+08	7.93246e+07	9.66106e+07	1.23469e+08	9.84498e+07	1.10888e+08	9.31085e+07	0.937811	-0.0926306	0.590922	0.6875	0.342659	PE
PE (18:1/20:4)	C43 H76 N O8 P	765.532	11.264	Partial match	Full match	2.6578e+09	2.9751e+09	2.67366e+09	2.90609e+09	2.33302e+09	2.80755e+09	2.54381e+09	2.49515e+09	1.10149	0.139458	0.091092	0.875	0.884745	PE
LPS 24:1	C30 H58 N O9 P	607.386	7.935	Partial match	Full match	1.49124e+06	976062	1.1087e+06	997658	3.14746e+06	2.64063e+06	2.44825e+06	3.85472e+06	0.378268	-1.40252	0.000454023	1	1.29243	PS
Exoticin	C23 H26 O10	462.152	8.284	Full match	No results	2.85353e+06	2.24801e+06	3.80746e+06	2.17322e+06	1.78239e+06	2.30816e+06	2.8774e+06	2.2403e+06	1.20351	0.267247	0.329825	0.625	0.55347	-
1-tetradecyl-sn-glycero-3-phosphocholine	C22 H48 N O6 P	453.323	5.058	Full match	No results	4.24117e+06	2.78588e+06	3.50039e+06	2.28795e+06	1.89741e+06	864563	1.77136e+06	1.78625e+06	2.02789	1.01998	0.0222936	1	1.0848	PC
LPS 22:6	C28 H44 N O9 P	569.276	1.723	Partial match	Full match	2.41663e+06	1.76081e+06	2.56828e+06	2.36822e+06	2.61116e+06	2.41312e+06	3.51018e+06	2.87863e+06	0.798552	-0.324541	0.102508	0.875	0.853641	PS
(9E)-12,13-Dihydroxy-11-methoxy-9-octadecenoic acid	C19 H36 O5	344.257	4.366	Full match	No results	3.63803e+06	2.23658e+06	3.73283e+06	3.05702e+06	3.03094e+06	2.48914e+06	2.96859e+06	2.82505e+06	1.11939	0.162711	0.490602	0.75	0.435578	-
CL (16:1-16:1-16:1-18:2)	C75 H136 O17 P2	1370.92	15.726	No results	Full match	8.18758e+07	1.34612e+08	1.0126e+08	1.26608e+08	1.32638e+08	1.55893e+08	1.43958e+08	1.56321e+08	0.754667	-0.406089	0.0729263	0.9375	0.981052	CL
CL (18:1-18:2-18:2-22:5)	C85 H146 O17 P2	1501	16.102	Partial match	Full match	1.40245e+06	2.28937e+06	1.91511e+06	2.75697e+06	3.38632e+06	2.22995e+06	2.76803e+06	2.57402e+06	0.763246	-0.38978	0.147274	0.8125	0.789665	CL
PG (18:0/22:6)	C46 H79 O10 P	822.542	11.152	Partial match	Full match	1.33582e+08	1.41031e+08	1.32438e+08	1.48849e+08	45999488	4.07673e+07	6.20523e+07	9.42885e+07	2.28664	1.19323	0.0169483	1	1.2128	PG
PG (18:2/18:3)	C42 H73 O10 P	768.494	9.122	Partial match	Full match	2.80558e+06	1.41055e+06	3.14437e+06	2.91681e+06	1.91229e+06	3.20296e+06	2.80296e+06	1.30136e+06	1.11473	0.156692	0.675163	0.625	0.246823	PG
PA (17:0/18:2)	C38 H71 O8 P	686.49	11.039	Not the top hit	Full match	1.83827e+06	1.95106e+06	3.59376e+06	3.00856e+06	898582	415907	440026	396914	4.83011	2.27206	0.000818354	1	1.27692	PA
PE (18:1e/22:4)	C45 H82 N O7 P	779.585	13.779	Partial match	Full match	7.17275e+07	1.40269e+08	7.2446e+07	1.13142e+08	8.08878e+07	8.57439e+07	8.27696e+07	6.71972e+07	1.2558	0.328607	0.346134	0.625	0.576822	PE
PE (24:1/20:4)	C49 H88 N O8 P	849.625	14.396	Partial match	Full match	680874	2.38132e+06	1.28169e+06	2.79443e+06	2.38623e+06	2.59047e+06	2.34623e+06	1.92455e+06	0.77192	-0.373476	0.312054	0.625	0.616636	PE
LPE 17:1	C22 H44 N O7 P	465.286	2.628	Partial match	Full match	3.4817e+06	2.8001e+06	3.56778e+06	2.80202e+06	2.16766e+06	2.72102e+06	2.97501e+06	2.8856e+06	1.17697	0.235078	0.145195	0.75	0.777347	PE
PI (16:0/20:5)	C45 H77 O13 P	856.511	9.512	Partial match	Full match	1.49318e+08	1.25309e+08	1.55264e+08	1.29702e+08	1.17927e+08	1.48361e+08	1.4504e+08	1.44709e+08	1.0064	0.00920009	0.934316	0.375	0.105666	PI
gibberellin A17	C20 H26 O7	378.168	1.083	Full match	No results	3.66896e+06	1.62317e+06	3.48972e+06	2.97779e+06	1.9379e+06	1.31651e+06	1.30383e+06	1.89332e+06	1.82276	0.866125	0.0482046	0.875	1.00626	-
PI (16:0/16:0)	C41 H79 O13 P	810.526	11.077	Partial match	Full match	2.01451e+07	7.18903e+07	2.46842e+07	5.0871e+07	1.06702e+08	1.09179e+08	1.44809e+08	8.86923e+07	0.372935	-1.423	0.0288269	1	1.12397	PI
6-Myoporol	C15 H24 O3	252.173	1.602	Full match	No results	3.36182e+06	2.3768e+06	2.21485e+06	3.33487e+06	2.15617e+06	2.06521e+06	2.03793e+06	2.5661e+06	1.27907	0.355099	0.124544	0.875	0.840686	-
LPG 22:5	C28 H47 O9 P	558.296	2.038	No results	Full match	3.84958e+06	2.55341e+06	3.06833e+06	2.64903e+06	2.07703e+06	1.81552e+06	1.82421e+06	1.63735e+06	1.64811	0.72081	0.00709137	1	1.21352	PG
LPE 22:4	C27 H48 N O7 P	529.317	3.001	Partial match	Full match	2.27141e+06	1.93034e+06	2.41218e+06	2.00558e+06	3.17039e+06	3.26542e+06	3.02206e+06	2.81158e+06	0.702517	-0.509395	0.00213612	1	1.26215	PE
SM (d14:1/20:0)	C39 H79 N2 O6 P	762.589	10.669	No results	Invalid mass	1.64051e+08	1.27429e+08	1.33989e+08	1.50012e+08	1.05121e+08	1.08146e+08	9.99759e+07	1.01529e+08	1.38746	0.472446	0.00764604	1	1.24899	SM
2-methoxy-17beta-estradiol 3-glucosiduronic acid	C25 H34 O9	478.219	1.077	Full match	No results	3.32994e+06	2.11535e+06	3.39287e+06	2.59564e+06	2.38609e+06	1.95926e+06	1.99717e+06	2.45648e+06	1.29944	0.377895	0.112844	0.875	0.865143	-
CL (14:0-18:1-16:0-18:1)	C75 H142 O17 P2	1376.97	16.578	Partial match	Full match	2.45227e+07	6.8471e+07	2.86448e+07	5.79543e+07	1.42066e+08	1.50931e+08	9.95997e+07	1.16352e+08	0.352871	-1.50279	0.0158224	1	1.18095	CL
5b-Cholestane-3a,7a,12a,26-tetrol	C27 H48 O4	436.356	7.564	Full match	No results	3.11531e+06	2.52081e+06	3.36694e+06	2.82622e+06	1.87113e+06	1.8734e+06	2.16457e+06	2.07233e+06	1.4821	0.567644	0.0033068	1	1.24733	-
PE (16:0/19:1)	C40 H78 N O8 P	731.548	12.667	Partial match	Full match	8.31393e+07	7.29762e+07	8.66741e+07	9.75532e+07	1.41199e+08	1.50886e+08	1.32683e+08	1.20236e+08	0.624477	-0.67928	0.00100239	1	1.27249	PE
OxPE (16:0-18:1+3O )	C39 H76 N O11 P	765.509	12.945	No results	Invalid mass	2.51942e+06	2.61832e+06	2.87449e+06	1.88604e+06	3.11428e+06	1.87271e+06	1.99715e+06	996360	1.24031	0.310696	0.327754	0.6875	0.568963	PE
PG (18:0/20:1)	C44 H85 O10 P	804.59	13.582	Partial match	Full match	1.11895e+08	1.27732e+08	1.25588e+08	9.19646e+07	1.36106e+08	1.03669e+08	1.42159e+08	9.10613e+07	0.966564	-0.0490633	0.854208	0.5625	0.108074	PG
Testosterone glucuronide	C25 H36 O8	464.24	1.107	Full match	No results	2.56651e+06	2.06032e+06	2.11996e+06	2.03702e+06	2.17671e+06	1.87416e+06	2.3794e+06	1.90995e+06	1.05319	0.0747615	0.530246	0.625	0.374345	-
PS (18:0/18:0)	C42 H82 N O10 P	791.569	13.595	Partial match	Full match	2.50979e+06	2.95398e+06	2.44463e+06	3.03981e+06	1.89331e+06	2.17187e+06	3.04711e+06	3.19578e+06	1.0621	0.0869192	0.597261	0.5	0.313217	PS
PE (22:0/18:2)	C45 H86 N O8 P	799.611	14.659	Partial match	Full match	1.37783e+06	2.9528e+06	2.15404e+06	2.28144e+06	2.32446e+06	1.63656e+06	2.10748e+06	1.92419e+06	1.09677	0.133255	0.728795	0.625	0.23678	PE
Docosatrienoic acid	C22 H38 O2	334.288	7.742	Full match	No results	3.60669e+06	2.94939e+06	3.2817e+06	2.47477e+06	2.3309e+06	2.60211e+06	2.61481e+06	2.30201e+06	1.25003	0.321959	0.0693767	0.875	0.971116	-
LPE 22:0	C27 H56 N O7 P	537.38	8.718	Partial match	Full match	2.87959e+06	2.13404e+06	2.31727e+06	2.60342e+06	2.83826e+06	2.99129e+06	3.08551e+06	2.51209e+06	0.869361	-0.201973	0.128401	0.8125	0.813701	PE
OxPC (18:0-18:0+1O(1Cyc))	C44 H86 N O9 P	849.611	10.07	No results	Invalid mass	2.28785e+06	1.7708e+06	1.37847e+06	1.20759e+06	2.45123e+06	2.62421e+06	2.95587e+06	2.33919e+06	0.640732	-0.642208	0.037818	1	1.08114	PC
CL (18:0-18:1-18:0-18:2)	C81 H152 O17 P2	1459.05	17.193	Partial match	Full match	4.38297e+07	1.3445e+08	4.53645e+07	1.16187e+08	7.871e+07	9.31929e+07	1.22577e+08	7.45315e+07	0.920921	-0.11885	0.58103	0.5625	0.359839	CL
1-heptadecanoyl-sn-glycero-3-phosphocholine	C25 H52 N O7 P	509.349	13.261	Full match	No results	1.89055e+06	2.89714e+06	1.9441e+06	2.87274e+06	2.77786e+06	2.52357e+06	2.74526e+06	2.35402e+06	0.923449	-0.114895	0.477997	0.5	0.443266	PC
PC (15:0/18:1)	C41 H80 N O8 P	791.57	11.172	No match	Invalid mass	1.36297e+08	1.31229e+08	1.21e+08	1.19201e+08	1.40182e+08	1.42956e+08	1.01561e+08	1.35042e+08	0.976883	-0.0337422	0.863269	0.6875	0.10282	PC
N-2-hydroxypalmitoylsphingosine	C34 H67 N O4	553.508	10.049	Full match	No results	2.78271e+06	2.88383e+06	2.86851e+06	2.44661e+06	1.8207e+06	1.68139e+06	1.5319e+06	1.83445e+06	1.59886	0.677042	0.000180139	1	1.31295	-
3-decaprenyl-4-hydroxy-5-methoxybenzoic acid	C58 H88 O4	848.67	16.144	Full match	No results	726846	2.87013e+06	1.22385e+06	1.96922e+06	850247	1.48892e+06	1.9414e+06	1.04465e+06	1.27508	0.350583	0.651043	0.625	0.305304	-
PI (18:1/19:2)	C46 H83 O13 P	874.557	11.154	Partial match	Full match	9.85509e+07	9.99422e+07	8.26683e+07	8.93212e+07	5.64685e+07	5.4876e+07	1.38554e+08	1.15706e+08	1.01334	0.0191223	0.720901	0.5	0.217605	PI
tectoridin	C22 H22 O11	462.114	1.185	Full match	No results	2.51805e+06	2.84339e+06	2.55903e+06	2.52621e+06	785163	547691	1.0322e+06	884277	3.21503	1.68483	0.0023045	1	1.31787	-
PA (24:0/18:1)	C45 H87 O8 P	786.616	15.22	Partial match	Full match	679671	1.32369e+06	949372	1.76277e+06	2.8585e+06	3.11327e+06	2.8978e+06	2.49793e+06	0.414822	-1.26943	0.0173008	1	1.20122	PA
PE (16:2e/16:1)	C37 H70 N O7 P	671.49	10.604	No results	Full match	2.1981e+06	2.15647e+06	2.39398e+06	2.52352e+06	2.81505e+06	2.57458e+06	2.93205e+06	2.39381e+06	0.865296	-0.208734	0.0512036	0.875	0.969733	PE
PI (16:0/22:6)	C47 H79 O13 P	882.527	9.928	Partial match	Full match	1.23273e+08	1.22446e+08	1.1776e+08	1.09501e+08	1.25559e+08	1.41811e+08	1.37065e+08	1.35581e+08	0.875863	-0.191224	0.012187	1	1.12715	PI
SM (d14:3/24:1)	C43 H81 N2 O6 P	798.59	10.255	No results	Invalid mass	2.31942e+06	2.05593e+06	3.14418e+06	2.11438e+06	445000	544774	409226	456900	5.19096	2.376	2.99536e-05	1	1.35015	SM
PE (17:1/18:2)	C40 H74 N O8 P	727.516	10.847	Partial match	Full match	1.12165e+08	1.30256e+08	1.02802e+08	1.32608e+08	8.89375e+07	9.82389e+07	6.7314e+07	7.756e+07	1.43903	0.5251	0.0131194	1	1.13485	PE
MFCD00270077	C18 H38 N O5 P	379.249	2.186	Full match	No results	2.68823e+06	2.37353e+06	2.63278e+06	2.99221e+06	2.37911e+06	2.34233e+06	2.35615e+06	2.16814e+06	1.15586	0.208963	0.0501589	0.9375	1.01966	-
PE (18:1e/22:5)	C45 H80 N O7 P	777.568	13.121	Partial match	Full match	1.57327e+09	2.34618e+09	2.18966e+09	3.03358e+09	1.62198e+09	1.72137e+09	9.86312e+08	1.31658e+09	1.61925	0.695328	0.0415431	0.875	0.998739	PE
(3alpha,5beta,12alpha)-3,12-Bis(sulfooxy)cholan-24-oic acid	C24 H40 O10 S2	552.204	1.137	Full match	No results	1.57991e+06	2.73415e+06	1.89912e+06	1.60251e+06	915012	762537	881885	627902	2.45211	1.29402	0.0019246	1	1.26097	-
Margaric acid	C17 H34 O2	270.256	7.609	Full match	No results	2.68434e+06	1.63738e+06	3.08647e+06	2.46597e+06	2.23765e+06	2.361e+06	2.3082e+06	2.22904e+06	1.08081	0.112114	0.729431	0.75	0.248406	FA
(+)-podocarpic acid	C17 H22 O3	274.157	1.091	Full match	No results	3.4362e+06	2.1848e+06	2.25117e+06	1.9068e+06	1.69135e+06	1.25178e+06	1.7314e+06	1.26185e+06	1.64729	0.720099	0.023775	1	1.07933	-
lysophosphatidylcholine 14:1(9Z)/0:0	C22 H44 N O7 P	465.285	1.241	Full match	No results	266915	180526	303595	236092	2.85195e+06	1.71316e+06	1.45276e+06	1.22624e+06	0.136266	-2.8755	0.000270899	1	1.32383	-
FAHFA (18:1/3:0)	C21 H38 O4	354.277	6.612	Partial match	Full match	1.04792e+06	679505	1.17062e+06	945401	2.76442e+06	2.66502e+06	2.8427e+06	2.48371e+06	0.357336	-1.48465	0.00203947	1	1.31912	FAHFA
PG (16:1/18:2)	C40 H73 O10 P	744.495	9.544	Partial match	Full match	1.20917e+08	1.00102e+08	1.19121e+08	1.09914e+08	8.00582e+07	1.33999e+08	1.35526e+08	1.27036e+08	0.944264	-0.0827376	0.789415	0.75	0.163916	PG
2-deoxy-D-ribonic acid	C5 H10 O5	150.053	0.97	Full match	No results	9.38747e+07	5.93384e+07	8.07755e+07	9.86804e+07	1.21871e+08	1.3552e+08	1.19699e+08	1.47242e+08	0.634462	-0.656395	0.0190721	1	1.15135	-
Linoleyl carnitine	C25 H45 N O4	423.335	2.015	Full match	No results	1.54964e+08	1.28929e+08	1.44733e+08	1.29378e+08	8.22106e+07	8.63683e+07	8.80303e+07	8.17026e+07	1.64938	0.721921	0.000528466	1	1.33239	-
1-nonadecanoyl-sn-glycero-3-phosphocholine	C27 H56 N O7 P	537.38	6.847	Full match	No results	3.07529e+06	2.62781e+06	3.04871e+06	1.88976e+06	2.12728e+06	1.69453e+06	2.5912e+06	2.18482e+06	1.2377	0.307667	0.203657	0.8125	0.699343	PC
PS (22:0/20:4)	C48 H86 N O10 P	867.6	13.846	Partial match	Full match	1.69195e+06	2.68068e+06	2.14912e+06	1.49357e+06	2.14747e+06	1.77388e+06	1.26434e+06	1.90852e+06	1.12984	0.176116	0.530359	0.625	0.364019	PS
GlcADG (18:1-18:2)	C45 H78 O11	794.566	9.299	No results	Invalid mass	2.85106e+06	1.54899e+06	3.0244e+06	1.8748e+06	1.5499e+06	1.54415e+06	1.42377e+06	1.11375e+06	1.65127	0.723579	0.0544904	0.9375	1.00387	GlcADG
Testosterone	C19 H28 O2	288.209	2.015	Full match	No results	3.24931e+06	2.48556e+06	3.00071e+06	2.60881e+06	1.946e+06	1.78769e+06	1.93973e+06	2.45079e+06	1.39637	0.48168	0.0108723	1	1.13957	-
PC (18:0e/18:2)	C44 H86 N O7 P	817.622	13.188	No match	Invalid mass	1.07915e+08	1.03709e+08	9.53121e+07	1.01745e+08	1.19544e+08	1.14914e+08	1.29828e+08	1.19594e+08	0.844591	-0.243676	0.00357073	1	1.21116	PC
L-(+)-Isoleucine	C6 H13 N O2	131.094	1.032	Full match	No results	3.50058e+07	2.36314e+07	2.56619e+07	3.23091e+07	1.03773e+08	1.2786e+08	1.32078e+08	1.20065e+08	0.241037	-2.05267	5.69912e-05	1	1.34754	-
Cer-NS (d17:1/16:0)	C33 H65 N O3	523.497	11.265	Partial match	Full match	1.25568e+08	1.25908e+08	1.33611e+08	1.28203e+08	5.54933e+07	5.84873e+07	5.87937e+07	5.31271e+07	2.27218	1.18408	1.04898e-06	1	1.36513	Cer
PI (16:1/18:1)	C43 H79 O13 P	834.527	10.132	Partial match	Full match	1.07663e+09	6.29745e+08	7.40948e+08	9.35891e+08	2.50199e+09	2.45106e+09	2.85248e+09	2.86719e+09	0.316996	-1.65746	0.00106873	1	1.32466	PI
PE (16:1/20:4)	C41 H72 N O8 P	737.501	10.093	Partial match	Full match	8.77617e+07	1.0693e+08	9.8724e+07	1.36682e+08	1.00192e+08	8.74905e+07	8.84987e+07	8.02831e+07	1.20657	0.270906	0.158252	0.8125	0.787029	PE
Premarin	C18 H22 O5 S	350.119	2.773	Full match	No results	3.25331e+06	2.08351e+06	2.14526e+06	2.09612e+06	656947	821610	732487	605671	3.40049	1.76574	0.000225759	1	1.32657	-
LPE 14:0	C19 H40 N O7 P	425.255	1.978	Partial match	Full match	2.15713e+06	1.77591e+06	2.08704e+06	1.72198e+06	2.32804e+06	2.48599e+06	2.68411e+06	2.21653e+06	0.796944	-0.327451	0.0193895	1	1.09871	PE
GlcADG (20:2-20:3)	C49 H82 O11	846.583	9.789	No results	Full match	2.97811e+06	2.54045e+06	2.63685e+06	2.29944e+06	1.20388e+06	1.58857e+06	1.18138e+06	1.5329e+06	1.89856	0.924902	0.000809041	1	1.28932	GlcADG
PE (18:1/18:3)	C41 H74 N O8 P	739.516	10.647	Partial match	Full match	1.13624e+08	1.14847e+08	1.08054e+08	9.95471e+07	1.29721e+08	1.13353e+08	1.27065e+08	1.29976e+08	0.871944	-0.197693	0.0248264	0.875	1.05844	PE
N-oleoyl glutamine	C23 H42 N2 O4	410.315	6.107	Full match	No results	486212	567862	472504	547097	2.03496e+06	2.24667e+06	2.65209e+06	2.28492e+06	0.224944	-2.15236	1.101e-06	1	1.36065	FA
PE (20:5/22:5)	C47 H74 N O8 P	811.516	9.499	Partial match	Full match	1.58761e+06	2.52796e+06	1.30257e+06	2.7308e+06	1.92446e+06	2.29299e+06	1.96584e+06	1.93839e+06	1.00336	0.0048337	0.837041	0.5	0.196358	PE
N-[(15Z)-tetracosenoyl]-tetradecasphing-4-enine-1-phosphoethanolamine	C40 H79 N2 O6 P	714.569	11.273	Full match	No results	3.10751e+06	2.47505e+06	2.23572e+06	1.6452e+06	912957	1.45056e+06	1.21666e+06	962041	2.08345	1.05897	0.00578828	1	1.1879	-
Pregnanediol	C21 H36 O2	320.272	7.096	Full match	No results	3.10135e+06	2.13046e+06	2.7303e+06	2.56856e+06	1.40904e+06	1.69748e+06	1.53026e+06	2.13996e+06	1.55394	0.635933	0.0102653	0.9375	1.14489	-
N-Oleoyl-L-methionine	C23 H43 N O3 S	413.297	5.221	Full match	No results	2.02594e+06	2.45362e+06	1.66916e+06	1.72156e+06	1.12779e+06	2.24071e+06	2.09728e+06	1.56165e+06	1.11994	0.163419	0.485081	0.625	0.411091	-
(+)-abscisic acid beta-D-glucopyranosyl ester	C21 H30 O9	426.188	6.376	Full match	No results	3.09752e+06	1.64483e+06	2.45787e+06	1.93191e+06	1.87549e+06	1.10744e+06	1.84792e+06	1.78542e+06	1.38025	0.464934	0.144601	0.8125	0.785037	-
PG (18:1/22:5)	C46 H79 O10 P	822.543	9.804	Partial match	Full match	1.25835e+08	1.21518e+08	1.1954e+08	1.02354e+08	8.20899e+07	8.31836e+07	7.6823e+07	8.1108e+07	1.45186	0.5379	0.00189069	1	1.30316	PG
OxPS (16:0-18:0+1O(1Cyc))	C40 H76 N O11 P	777.516	8.53	No results	Full match	421455	636139	685435	379642	2.00907e+06	2.2277e+06	2.54466e+06	2.62167e+06	0.225742	-2.14726	0.000666658	1	1.32643	PS
MFCD00066506	C37 H74 N O8 P	691.515	10.064	Full match	No results	1.49384e+06	1.79053e+06	2.20508e+06	2.39304e+06	1.81859e+06	1.83754e+06	1.99678e+06	1.72133e+06	1.06892	0.0961588	0.668506	0.5625	0.262485	-
Glutaric acid	C5 H8 O4	132.043	1	Full match	No results	1.01675e+06	418574	606457	529414	1.79576e+06	2.68131e+06	1.60612e+06	2.39658e+06	0.303215	-1.72159	0.00253091	1	1.25298	-
Cer-NDS (d20:0/12:1)	C32 H63 N O3	555.486	10.423	No match	Invalid mass	2.67387e+06	2.19517e+06	1.40485e+06	1.69917e+06	1.22818e+06	1.62066e+06	1.52093e+06	767108	1.55212	0.634242	0.0893216	0.875	0.87628	Cer
1-[(9Z)-octadecenyl]-2-hexadecanoyl-sn-glycero-3-phosphocholine	C42 H84 N O7 P	745.6	14.059	Full match	No results	1.89538e+06	807728	1.91401e+06	2.62468e+06	1.5297e+06	1.87246e+06	2.32776e+06	1.76892e+06	0.965723	-0.050319	0.711273	0.625	0.237683	PC
N-[(2S,3R,4E,6R)-1,3,6-Trihydroxy-4-octadecen-2-yl]tetradecanamide	C32 H63 N O4	525.476	10.138	Full match	No results	2.93956e+06	1.91374e+06	2.5058e+06	2.16332e+06	1.79509e+06	2.09942e+06	2.34929e+06	1.95522e+06	1.16141	0.215877	0.250327	0.75	0.65225	-
Octatrienal	C8 H10 O	122.073	1.071	Full match	No results	3.01055e+06	1.48842e+06	2.45277e+06	1.96229e+06	2.05767e+06	1.53125e+06	2.00336e+06	1.95285e+06	1.18143	0.240535	0.444678	0.625	0.475215	-
LPG 18:2	C24 H45 O9 P	508.28	2.112	Partial match	Full match	1.90661e+06	2.00681e+06	2.23764e+06	2.59393e+06	855368	661683	764498	716144	2.91724	1.5446	2.54204e-05	1	1.34333	PG
(9S,10S)-10-Hydroxy-9-(phosphonooxy)octadecanoic acid	C18 H37 O7 P	396.228	4.424	Full match	No results	3.0021e+06	1.72731e+06	2.49576e+06	2.3913e+06	1.42805e+06	1.94136e+06	1.7052e+06	1.70025e+06	1.41943	0.505317	0.0535083	0.9375	0.994128	-
SM (d14:2/30:0)	C49 H97 N2 O6 P	886.715	14.946	No results	Invalid mass	7.20664e+07	1.20182e+08	7.77856e+07	1.09527e+08	9.63811e+07	1.01955e+08	9.01349e+07	7.61105e+07	1.04109	0.0580886	0.879469	0.5625	0.194815	SM
PE (18:0e/16:0)	C39 H80 N O7 P	705.569	12.784	Partial match	Full match	8.26799e+08	7.41068e+08	8.59749e+08	8.28979e+08	2.74361e+09	2.95835e+09	1.9959e+09	2.74514e+09	0.311844	-1.6811	0.000333119	1	1.34383	PE
nystatin	C47 H75 N O17	925.502	9.922	Full match	No results	2.9247e+06	1.56839e+06	1.81771e+06	1.50296e+06	1.15205e+06	1.49983e+06	1.24577e+06	1.23028e+06	1.52377	0.607641	0.078558	1	0.95863	-
3b-Hydroxy-5-cholenoic acid	C24 H38 O3	374.283	2.897	Full match	No results	2.56617e+06	1.58747e+06	1.79914e+06	1.50007e+06	2.0259e+06	2.03593e+06	1.83532e+06	2.41893e+06	0.896198	-0.158111	0.389915	0.75	0.514968	-
3beta,5alpha-dihydroxy-(22E,24R)-ergosta-7,22-dien-6beta-yl oleate	C46 H78 O4	694.588	13.848	Full match	No results	1.71616e+06	1.73687e+06	1.72073e+06	2.50919e+06	1.5951e+06	1.87506e+06	1.84663e+06	1.61831e+06	1.10783	0.14774	0.424156	0.375	0.470902	-
3-Oxodocosanoic acid	C22 H42 O3	354.314	7.722	Full match	No results	546529	483853	712094	560618	1.74161e+06	1.78244e+06	1.82999e+06	1.70205e+06	0.326398	-1.6153	0.000575118	1	1.34879	-
CL (18:1-18:2-18:2-20:3)	C83 H146 O17 P2	1477	16.241	Partial match	Full match	3.07588e+07	1.19431e+08	5.64431e+07	6.07275e+07	5.44856e+07	5.72915e+07	5.19057e+07	4.79903e+07	1.26308	0.336946	0.695043	0.6875	0.28757	CL
SM (d14:2/24:0)	C43 H85 N2 O6 P	802.623	11.96	No results	Invalid mass	1.03142e+08	1.18932e+08	8.75974e+07	1.18572e+08	8.00046e+07	6.54925e+07	5.17777e+07	6.28996e+07	1.64599	0.718952	0.00517687	1	1.19639	SM
LPE 20:4	C25 H44 N O7 P	501.286	2.164	Partial match	Full match	1.27277e+08	1.11902e+08	1.34596e+08	1.25218e+08	1.1175e+08	1.17215e+08	1.12157e+08	1.13235e+08	1.09824	0.135194	0.0949277	0.8125	0.93623	PE
LysoPC(22:1(13Z))	C30 H60 N O7 P	577.412	8.815	Full match	No results	2.38379e+06	1.99007e+06	2.4096e+06	2.44987e+06	2.03695e+06	2.12115e+06	2.15901e+06	1.95705e+06	1.11592	0.158239	0.112549	0.8125	0.869893	PC
6 beta hydroxy testosterone	C19 H28 O3	304.204	1.768	Full match	No results	1.8714e+06	2.05981e+06	1.94868e+06	2.06849e+06	2.13838e+06	2.46578e+06	2.20285e+06	2.30243e+06	0.872542	-0.196703	0.0147075	1	1.1209	-
(13Z)-8-hydroxyoctadecene-9,11-diynoic acid	C18 H26 O3	290.189	1.533	Full match	No results	2.67343e+06	1.20789e+06	2.00817e+06	2.41503e+06	640908	534976	598736	916829	3.08552	1.62551	0.0030303	1	1.24112	-
(15Z)-tetracosenoyl-CoA	C45 H80 N7 O17 P3 S	1115.45	8.521	Full match	No results	1.88671e+06	1.65346e+06	1.43242e+06	1.61251e+06	255483	245169	442525	604134	4.25584	2.08944	0.0045315	1	1.2866	FA
PEtOH (20:0-18:1)	C43 H83 O8 P	758.597	14.027	No match	Invalid mass	1.32897e+06	1.42074e+06	1.35835e+06	1.22712e+06	1.6138e+06	2.43001e+06	1.15181e+06	1.68537e+06	0.775351	-0.367079	0.244825	0.75	0.687294	PEtOH
PC (18:1e/18:2)	C44 H84 N O7 P	815.605	11.867	No match	Invalid mass	5.95146e+07	5.12361e+07	7.05616e+07	8.14968e+07	1.10493e+08	1.22582e+08	1.13318e+08	1.18066e+08	0.565839	-0.821538	0.0084295	1	1.25669	PC
(3R)-beta,beta-Caroten-3-yl (9Z)-9-hexadecenoate	C56 H84 O2	788.65	14.864	Full match	No results	1.38268e+06	1.72823e+06	1.78927e+06	1.83138e+06	1.96568e+06	2.19224e+06	2.09292e+06	1.59756e+06	0.857698	-0.221459	0.160444	0.8125	0.754281	-
1,2-dilauroyl-sn-glycero-3-phosphoserine	C30 H58 N O10 P	623.381	6.287	Full match	No results	2.53097e+06	1.57821e+06	2.42713e+06	1.42039e+06	2.07611e+06	980681	1.14358e+06	1.21594e+06	1.46903	0.55486	0.122655	0.875	0.816094	PS
cyprinol	C27 H48 O5	452.351	7.602	Full match	No results	2.57745e+06	1.60333e+06	2.19089e+06	1.7402e+06	1.75723e+06	1.96393e+06	1.79859e+06	1.6204e+06	1.13609	0.184081	0.388542	0.5625	0.520028	-

## Sheet: Figure 1L
Name	Formula	Molecular Weight	RT [min]	lipidmaps_Results	lipidblast_Results	pos_hua1	pos_hua2	pos_hua3	pos_hua4	pos_nc1	pos_nc2	pos_nc3	pos_nc4	FC	log2FC	Pvalue	ROC	VIP	Lipid Subclass
SM (d19:1/13:1)	C37 H73 N2 O6 P	672.521	8.475	Partial match	Full match	4.64927e+08	3.6722e+08	3.95729e+08	3.79104e+08	4.17388e+08	2.93503e+08	3.90814e+08	3.53895e+08	1.104	0.142737	0.313933	0.6875	0.57033	SM
(3beta,5beta,11alpha)-3,5,11,14,19-Pentahydroxybufa-20,22-dienolide	C24 H34 O7	434.229	1.01	Full match	No results	7.94064e+06	4.94414e+06	6.45482e+06	5.12675e+06	4.85473e+06	4.54096e+06	4.79234e+06	4.16196e+06	1.33332	0.41502	0.0867022	1	0.95529	-
4-[(2R)-2-Hydroxy-14-methylhexadecyl]-2(5H)-furanone	C21 H38 O3	338.282	12.94	Full match	No results	3.46728e+08	3.71343e+08	3.4408e+08	3.44352e+08	3.7248e+08	3.53007e+08	3.77446e+08	3.69448e+08	0.955258	-0.0660372	0.100557	0.875	0.862906	-
SM (d26:1/12:1)	C43 H85 N2 O6 P	756.617	11.918	Partial match	Full match	5.23943e+08	4.13115e+08	4.54131e+08	4.86512e+08	2.94817e+08	2.84927e+08	2.53194e+08	2.60193e+08	1.71773	0.780501	0.000221013	1	1.32415	SM
7-Oxocholesterol acetate	C29 H46 O3	442.345	2.84	Full match	No results	4.16211e+06	6.75936e+06	7.70634e+06	3.98983e+06	2.22116e+06	2.77135e+06	1.86805e+06	2.10184e+06	2.52362	1.33549	0.00692398	1	1.2247	-
triphyllin A	C30 H40 O16	656.23	13.027	Full match	No results	6.83452e+06	6.12028e+06	7.68634e+06	7.18552e+06	4.44024e+06	2.86238e+06	4.12508e+06	3.65683e+06	1.84472	0.883399	0.00326254	1	1.26676	-
docosaheptaenoic acid	C22 H30 O2	326.224	1.256	Full match	No results	5.81063e+06	6.60119e+06	7.66421e+06	6.63532e+06	4.91472e+06	5.08413e+06	3.54967e+06	5.48362e+06	1.40348	0.489014	0.0274601	1	1.08112	-
Punaglandin 3	C25 H33 Cl O8	496.187	6.956	Full match	No results	3.52074e+06	3.62628e+06	3.53618e+06	3.83439e+06	5.2638e+06	6.28959e+06	5.94565e+06	5.07182e+06	0.643201	-0.636659	0.00144396	1	1.31623	FA
PS (17:1/17:1)	C40 H74 N O10 P	759.505	10.211	Partial match	Full match	4.08706e+08	4.3585e+08	4.34898e+08	4.51425e+08	3.67296e+08	3.72994e+08	3.36036e+08	3.95709e+08	1.17584	0.233692	0.00932704	1	1.18214	PS
C26 Sphingomyelin (d18:1/26:0)	C49 H99 N2 O6 P	842.726	17.343	Full match	No results	1.18552e+06	6.9366e+06	2.28e+06	3.32318e+06	1.86304e+06	2.09634e+06	1.31613e+06	1.67203e+06	1.97556	0.982263	0.275135	0.75	0.649106	-
PS (19:1/19:1)	C44 H82 N O10 P	815.568	12.429	Partial match	Full match	3.89196e+08	3.10506e+08	4.01424e+08	3.58748e+08	3.53317e+08	3.32633e+08	3.69048e+08	2.99988e+08	1.07741	0.107566	0.3589	0.75	0.53067	PS
beta-D-galactosyl-(1<->1')-N-docosanoyl-(4E,14Z)-sphingadienine	C46 H87 N O8	781.644	13.405	Full match	No results	3.65786e+08	3.87502e+08	4.34845e+08	4.49484e+08	2.20627e+08	1.31419e+08	1.27952e+08	1.42248e+08	2.63178	1.39604	0.00219299	1	1.30365	-
PC (17:0/18:0)	C43 H86 N O8 P	775.61	13.502	Partial match	Full match	2.99157e+08	3.40929e+08	3.48567e+08	3.39749e+08	3.67346e+08	4.1595e+08	3.42459e+08	2.48655e+08	0.966525	-0.0491215	0.88023	0.6875	0.104569	PC
(Z)-CHOLESTEROL 9-HEXADECENOATE	C43 H74 O2	622.57	17.988	Full match	No results	4.02712e+07	4.58227e+08	7.61155e+07	1.85874e+08	1.49207e+07	4.73352e+07	3.8862e+07	4.93278e+07	5.0549	2.33768	0.0850474	0.875	0.921611	-
all-trans-4,4'-diapophytoene	C30 H48	408.376	16.527	Full match	No results	1.12607e+06	5.70634e+06	2.83506e+06	5.13708e+06	3.69784e+06	4.49759e+06	4.17526e+06	4.41825e+06	0.881803	-0.181472	0.484592	0.5	0.438001	-
palmitoleoyl ethanolamide	C18 H35 N O2	297.267	1.634	Full match	No results	2.45028e+08	2.57542e+08	1.8635e+08	2.38651e+08	3.51678e+08	3.95566e+08	4.0394e+08	3.51442e+08	0.6173	-0.695956	0.00263483	1	1.27384	-
TAG (16:1-18:2-22:6)	C59 H96 O6	922.704	16.218	No match	Invalid mass	1.14887e+06	6.74664e+06	1.43317e+06	3.25692e+06	411163	425807	453100	573150	6.75476	2.7559	0.0238405	1	1.17888	TAG
2-[(11Z)-11-Icosenoylamino]ethanesulfonic acid	C22 H43 N O4 S	417.292	4.736	Full match	No results	5.66508e+06	4.99321e+06	5.59467e+06	5.09474e+06	4.68774e+06	5.00702e+06	5.38648e+06	4.83152e+06	1.07206	0.100388	0.165145	0.8125	0.749627	-
4,4'-diapolycopen-4-al	C30 H38 O	414.292	6.93	Full match	No results	736928	1.19876e+06	820378	813654	3.71444e+06	4.21695e+06	5.98115e+06	4.43991e+06	0.194509	-2.36209	3.20613e-05	1	1.34366	-
N-[(2S,3R,4E)-3-Hydroxy-4-octadecen-2-yl]docosanamide	C40 H79 N O2	605.612	14.824	Full match	No results	4.07489e+06	4.91692e+06	3.84905e+06	4.64695e+06	3.3723e+06	3.04203e+06	3.67186e+06	2.71036e+06	1.3666	0.450595	0.0115005	1	1.13936	-
TAG (16:0-18:2-22:6)	C59 H98 O6	919.763	16.571	No results	Invalid mass	2.99585e+07	4.51043e+08	8.3657e+07	2.54079e+08	2.03155e+07	3.27668e+07	2.42672e+07	2.60233e+07	7.92023	2.98554	0.0712019	0.9375	1.0171	TAG
PC (22:6e/17:2)	C47 H80 N O7 P	801.569	10.587	No results	Full match	9.15894e+09	8.77898e+09	8.57887e+09	9.50196e+09	8.64945e+09	1.02008e+10	9.15854e+09	8.81614e+09	0.978107	-0.0319355	0.650526	0.5625	0.266647	PC
(17Z)-N-[(2S,3R,4E)-3-Hydroxy-4-octadecen-2-yl]-17-hexacosenamide	C44 H85 N O2	659.656	15.54	Full match	No results	1.64433e+06	2.54007e+06	1.75907e+06	2.36713e+06	3.13334e+06	4.12449e+06	3.86408e+06	2.42725e+06	0.613367	-0.705178	0.0237536	0.9375	1.0686	-
N~2~-(3-Hydroxy-14-methylpentadecanoyl)ornithine	C21 H42 N2 O4	386.314	2.189	Full match	No results	7.5254e+06	5.6642e+06	6.57982e+06	5.80209e+06	3.47853e+06	3.2943e+06	3.47608e+06	2.6195e+06	1.98715	0.990704	0.000337057	1	1.30496	-
Palmitoyl glutamic acid	C21 H39 N O5	385.283	2.074	Full match	No results	773813	806269	1.40347e+06	932653	6.11488e+06	4.47215e+06	3.50528e+06	2.37584e+06	0.237805	-2.07215	0.0017352	1	1.26823	-
1-palmitoyl-2-oleoyl-sn-glycero-3-phosphoethanolamine	C39 H76 N O8 P	717.531	8.59	Full match	No results	1.93005e+06	1.88743e+06	1.80286e+06	1.67144e+06	5.6562e+06	4.10229e+06	5.91446e+06	4.67574e+06	0.358341	-1.48059	0.000463688	1	1.34366	PE
PS (19:0/19:1)	C44 H84 N O10 P	817.583	13.654	Partial match	Full match	2.39039e+08	3.05237e+08	2.24161e+08	2.84669e+08	3.33204e+08	2.75026e+08	3.64058e+08	3.2037e+08	0.814683	-0.295689	0.069108	0.875	0.930883	PS
MFCD00042876	C39 H78 N O8 P	719.545	9.32	Full match	No results	4.61398e+06	5.68135e+06	6.38381e+06	5.78928e+06	3.0316e+06	2.37073e+06	2.30058e+06	3.93022e+06	1.93142	0.94966	0.00615909	1	1.22255	-
MFCD02670245	C16 H33 N O2	271.251	1.393	Full match	No results	4.85947e+08	4.40319e+08	4.93531e+08	4.61774e+08	2.12503e+08	1.73227e+08	2.36099e+08	2.16893e+08	2.24338	1.16567	0.00036551	1	1.34535	-
(22R,23R,24S)-22,23-Dihydroxyergost-4-en-3-one	C28 H46 O3	430.345	9.322	Full match	No results	5.11481e+06	6.5787e+06	4.08291e+06	5.65656e+06	2.61475e+06	2.58012e+06	5.46211e+06	4.28656e+06	1.43426	0.520311	0.123419	0.8125	0.842029	-
Phosphatidylserine	C42 H82 N O10 P	791.565	7.751	Full match	No results	3.87494e+06	3.84419e+06	4.53654e+06	2.55932e+06	6.00389e+06	4.12103e+06	4.3125e+06	5.51722e+06	0.742433	-0.429667	0.0958991	0.875	0.870455	-
PC (16:0/14:1)	C38 H74 N O8 P	703.516	11.677	Partial match	Full match	1.72586e+08	1.95191e+08	2.13722e+08	2.11295e+08	3.79789e+08	3.87938e+08	3.1176e+08	4.15653e+08	0.530247	-0.915264	0.00025701	1	1.31538	PC
DAG (18:0/18:2)	C39 H72 O5	637.563	14.192	No results	Invalid mass	5.61159e+06	5.93339e+06	5.09759e+06	6.55179e+06	3.85107e+06	3.72382e+06	3.70586e+06	3.98903e+06	1.51897	0.603094	0.00245726	1	1.30769	DAG
N-tetradecanoyl-4-hydroxysphinganine	C32 H65 N O4	527.491	9.237	Full match	No results	7.04248e+06	5.20349e+06	7.13638e+06	5.59518e+06	1.88145e+06	2.38439e+06	2.89761e+06	2.35565e+06	2.62394	1.39174	0.000198441	1	1.31682	-
Testate	C26 H40 O3	400.298	5.139	Full match	No results	952716	1.20349e+06	1.14918e+06	875017	3.99964e+06	5.85703e+06	4.56768e+06	4.13115e+06	0.225292	-2.15013	1.4843e-05	1	1.35146	-
p-cymene	C10 H14	134.109	16.531	Full match	No results	2.0114e+06	6.44522e+06	3.77687e+06	5.00272e+06	3.3195e+06	3.63323e+06	4.4096e+06	3.71639e+06	1.14308	0.192929	0.847018	0.6875	0.166761	-
2-[(13Z)-13-Docosenoylamino]ethanesulfonic acid	C24 H47 N O4 S	445.323	5.172	Full match	No results	5.72946e+06	5.46816e+06	5.51435e+06	4.91925e+06	5.17462e+06	5.64785e+06	5.75196e+06	5.62497e+06	0.974406	-0.0374054	0.5346	0.6875	0.360386	-
CHOLESTERYL EICOSAPENTAENOATE	C47 H74 O2	670.567	18.014	Full match	No results	3.90849e+07	4.42964e+08	7.09016e+07	1.90269e+08	4.58704e+06	1.33543e+07	1.07812e+07	1.62333e+07	16.5322	4.04721	0.0112695	1	1.18464	-
S(8)-aminomethyldihydrolipoamide	C9 H20 N2 O S2	236.103	0.991	Full match	No results	5.77567e+06	6.39207e+06	4.05612e+06	5.18419e+06	4.25426e+06	1.90592e+06	3.42632e+06	2.91248e+06	1.71279	0.776345	0.0361923	0.9375	1.04869	-
PC (22:4e/10:0)	C40 H74 N O7 P	711.521	9.267	No results	Full match	3.3178e+08	4.41618e+08	4.84069e+08	4.25245e+08	1.3623e+08	1.49233e+08	6.78626e+07	1.24444e+08	3.52202	1.8164	0.0023238	1	1.28966	PC
(11Z,14Z)-eicosadienoylcarnitine	C27 H49 N O4	451.368	4.106	Full match	No results	398798	265037	347362	382549	5.23518e+06	5.34837e+06	5.68551e+06	4.90175e+06	0.0658334	-3.92504	2.0537e-05	1	1.37024	-
N-Stearoyl-L-tryptophan	C29 H46 N2 O3	470.352	5.111	Full match	No results	873387	1.29578e+06	916444	1.21579e+06	5.8213e+06	3.87079e+06	3.31199e+06	2.1216e+06	0.284377	-1.81412	0.00524614	1	1.24569	-
PC (21:2/20:3)	C49 H88 N O8 P	849.622	14.356	Partial match	Full match	1.26275e+06	2.38817e+06	1.57903e+06	2.78779e+06	2.92996e+06	4.44235e+06	5.66015e+06	3.31396e+06	0.49049	-1.0277	0.0224242	1	1.08036	PC
TAG (14:0-16:0-16:1)	C49 H92 O6	793.716	16.813	No results	Invalid mass	6.07905e+07	4.39271e+08	1.16959e+08	1.91631e+08	1.27595e+08	1.46331e+08	1.67376e+08	1.59436e+08	1.3461	0.428783	0.919945	0.5	0.141382	TAG
2,3-Bis(dodecanoyloxy)propyl (9Z)-9-nonadecenoate	C46 H86 O6	734.643	15.935	Full match	No results	2.26069e+06	6.30581e+06	2.4411e+06	3.55935e+06	1.21198e+06	1.05167e+06	1.07964e+06	1.05423e+06	3.31254	1.72794	0.0166625	1	1.22039	-
beta-D-galactosyl-(1<->1')-N-henicosanoyl-(4E,14Z)-sphingadienine	C45 H85 N O8	767.627	13.717	Full match	No results	2.46346e+06	3.7783e+06	134868	2.85414e+06	4.66741e+06	5.19227e+06	5.61609e+06	5.26417e+06	0.445072	-1.16789	0.187679	1	0.786003	-
1-oleoyl-2-linoleyl-sn-glycero-3-phosphoethanolamine	C41 H76 N O8 P	741.529	13.419	Full match	No results	2.77218e+06	2.96626e+06	3.43602e+06	2.1327e+06	5.7383e+06	5.51106e+06	4.65645e+06	3.9694e+06	0.568908	-0.813734	0.00515432	1	1.19861	PE
TAG (17:0-18:0-18:0)	C56 H108 O6	893.837	17.947	No results	Invalid mass	819028	6.24209e+06	1.5586e+06	3.13143e+06	822391	1.18504e+06	1.10961e+06	1.66277e+06	2.4585	1.29778	0.233995	0.6875	0.700497	TAG
LPC 24:1	C32 H64 N O7 P	605.443	8.407	Partial match	Full match	2.2105e+06	2.36281e+06	2.53492e+06	1.99554e+06	5.7168e+06	4.89506e+06	5.49953e+06	5.13403e+06	0.428505	-1.22262	2.38263e-05	1	1.35422	PC
TAG (16:0-17:1-18:1)	C54 H100 O6	861.78	17.317	No results	Invalid mass	2.63039e+07	4.34894e+08	6.95201e+07	2.02412e+08	4.50958e+07	5.3726e+07	5.96242e+07	5.96573e+07	3.36139	1.74906	0.319246	0.75	0.609648	TAG
PC (22:4e/12:0)	C42 H78 N O7 P	739.552	9.547	Partial match	Full match	2.95145e+06	3.11428e+06	3.44528e+06	2.17621e+06	5.70565e+06	4.96495e+06	5.3009e+06	5.28416e+06	0.54984	-0.862916	0.00613185	1	1.27144	PC
3-hydroxyarachidonoylcarnitine	C27 H45 N O5	463.331	1.447	Full match	No results	485434	410624	560382	483777	5.66026e+06	4.15198e+06	5.19353e+06	4.26949e+06	0.100658	-3.31246	5.59236e-07	1	1.36784	FA
PC (22:4e/16:2)	C46 H82 N O7 P	791.568	8.951	No match	Invalid mass	4.71705e+08	2.94586e+08	4.77755e+08	2.77894e+08	3.36622e+08	1.69424e+08	2.56125e+08	2.37653e+08	1.52221	0.606166	0.0862363	0.875	0.88519	PC
FZ7700000	C27 H44 O	384.34	15.923	Full match	No results	1.88155e+06	5.55227e+06	3.52837e+06	5.18255e+06	3.75432e+06	3.79829e+06	3.61375e+06	2.79674e+06	1.15624	0.209445	0.80032	0.5625	0.174944	-
SM (d19:3/15:0)	C39 H75 N2 O6 P	698.537	8.643	No results	Full match	4.63736e+06	4.19339e+06	3.78934e+06	3.0409e+06	3.56778e+06	4.62258e+06	3.48495e+06	4.90344e+06	0.944642	-0.0821598	0.664668	0.5625	0.252043	SM
1-Oleoyl-2-Stearoyl-sn-Glycero-3-Phosphocholine	C44 H86 N O8 P	787.611	15.192	Full match	No results	3.4978e+06	3.08922e+06	3.14047e+06	3.32564e+06	4.45023e+06	4.29162e+06	4.13738e+06	3.41955e+06	0.800866	-0.320368	0.0253511	0.9375	1.11126	-
(2R)-2-Hydroxy-3-(phosphonooxy)propyl henicosanoate	C24 H49 O7 P	480.324	16.533	Full match	No results	1.13906e+06	5.83034e+06	2.16692e+06	4.5025e+06	3.22859e+06	3.09508e+06	3.56855e+06	3.47215e+06	1.02054	0.029328	0.69153	0.5	0.272523	-
C12-Carnitine	C19 H37 N O4	343.272	1.309	Full match	No results	623201	638076	482258	642013	4.64003e+06	5.46409e+06	5.39184e+06	5.26148e+06	0.114925	-3.12124	2.53176e-06	1	1.37013	-
1-stearoyl-2-linoleoyl-sn-glycero-3-phospho-1D-myo-inositol	C45 H83 O13 P	862.553	8.234	Full match	No results	4.03737e+06	4.66683e+06	6.64257e+06	2.97959e+06	2.89431e+06	2.14444e+06	1.8228e+06	2.01439e+06	2.06473	1.04595	0.0160299	1	1.13816	-
SM (d22:2/12:0)	C39 H77 N2 O6 P	700.554	9.616	Partial match	Full match	1.01153e+10	9.24388e+09	9.51385e+09	1.06572e+10	7.9572e+09	9.53398e+09	9.87145e+09	9.83898e+09	1.06259	0.0875914	0.344364	0.625	0.539486	SM
PC (18:3e/10:0)	C36 H68 N O7 P	657.474	8.302	No match	Full match	3.98296e+06	4.39815e+06	4.10315e+06	3.63228e+06	4.56258e+06	4.93667e+06	5.35893e+06	5.30612e+06	0.799261	-0.323261	0.00627452	1	1.1828	PC
SM (d15:3/26:2)	C46 H85 N2 O6 P	792.625	13.25	No match	Invalid mass	3.3808e+06	5.54778e+06	5.1009e+06	4.91203e+06	5.16121e+06	4.1749e+06	3.36816e+06	4.55934e+06	1.09719	0.133818	0.559873	0.6875	0.341301	SM
MFCD02259287	C23 H49 N2 O5 P	464.338	9.078	Full match	No results	5.27941e+06	3.89251e+06	5.98571e+06	4.92224e+06	3.58958e+06	3.27394e+06	3.64892e+06	3.35612e+06	1.44787	0.533933	0.0240534	1	1.15943	-
Oleic acid	C18 H34 O2	282.256	2.784	Full match	No results	4.08185e+08	3.32006e+08	4.63287e+08	4.02495e+08	6.22886e+06	7.51512e+06	9.53997e+06	8.92474e+06	49.8615	5.63985	1.64661e-07	1	1.37173	FA
PC (18:2e/9:0)	C35 H68 N O7 P	663.484	8.227	No match	Invalid mass	3.90385e+06	4.61925e+06	5.18599e+06	4.38502e+06	4.3616e+06	4.94253e+06	4.63567e+06	4.53055e+06	0.97963	-0.0296913	0.720116	0.5625	0.213116	PC
Oryzanol C	C41 H60 O4	616.449	16.53	Full match	No results	910872	5.87423e+06	2.30982e+06	4.27837e+06	2.45881e+06	3.63347e+06	3.75714e+06	3.67666e+06	0.988705	-0.0163886	0.64722	0.5	0.301605	-
PC (18:0e/13:0)	C39 H80 N O7 P	705.567	11.836	Partial match	Full match	2.28226e+08	1.71545e+08	1.73126e+08	1.14424e+08	3.7403e+08	3.79749e+08	2.2537e+08	3.66517e+08	0.510766	-0.969265	0.0120609	0.9375	1.13453	PC
N-[(2S,3R,4E,14Z)-1,3-Dihydroxy-4,14-octadecadien-2-yl]docosanamide	C40 H77 N O3	619.59	13.404	Full match	No results	5.0223e+06	5.84881e+06	5.40906e+06	6.45843e+06	3.18325e+06	3.025e+06	2.94795e+06	912224	2.2584	1.1753	0.0534754	1	1.06559	-
SM (d23:1/19:1)	C47 H93 N2 O6 P	812.678	19.98	Partial match	Full match	2.41807e+06	4.00777e+06	1.51457e+06	2.21624e+06	3.60128e+06	2.09441e+06	3.32817e+06	4.16459e+06	0.770117	-0.37685	0.289622	0.6875	0.601765	SM
C26:1 Sphingomyelin (d18:1/26:1(17Z))	C49 H97 N2 O6 P	840.711	16.985	Full match	No results	884806	5.8007e+06	1.73788e+06	2.37916e+06	979263	683427	776799	756773	3.37974	1.75691	0.0812777	0.9375	0.986419	-
1-O-palmitoyl-2-O-(9-oxononanoyl)-sn-glycero-3-phosphocholine	C33 H64 N O9 P	649.431	6.027	Full match	No results	6.345e+06	4.23617e+06	6.3772e+06	5.56311e+06	5.16344e+06	4.27121e+06	4.28791e+06	4.06009e+06	1.26649	0.340831	0.096208	0.8125	0.895691	PC
1-tetradecanoyl-2-[(9Z)-octadecenoyl]-sn-glycero-3-phosphocholine	C40 H78 N O8 P	731.547	6.18	Full match	No results	892039	1.10658e+06	1.04216e+06	6.577e+06	334552	410362	1.04016e+06	851908	3.64727	1.86682	0.126759	0.9375	0.828597	PC
PC (14:0/18:3)	C40 H74 N O8 P	727.516	9.155	Partial match	Full match	2.47849e+08	2.28709e+08	4.57646e+08	2.65888e+08	9.98111e+07	9.65872e+07	1.16162e+08	1.25683e+08	2.73842	1.45334	0.00480705	1	1.26562	PC
PC (20:4e/16:1)	C44 H80 N O7 P	765.568	11.455	Partial match	Full match	7.69846e+09	7.42527e+09	1.14821e+10	7412939224	5.88325e+09	6.65828e+09	6.73819e+09	5.7242e+09	1.36054	0.444178	0.0643901	1	0.994606	PC
4,8,12-trimethyltrideca 1,3,7,11-tetraene	C16 H26	218.203	17.58	Full match	No results	635985	5.71593e+06	1.42307e+06	3.36129e+06	262104	276507	216769	394952	9.68091	3.27514	0.0224589	1	1.17262	-
MFCD00674434	C20 H37 N O2	323.283	3.103	Full match	No results	4.26291e+06	4.21363e+06	5.83518e+06	5.20101e+06	2.77127e+06	3.43126e+06	4.43676e+06	4.46605e+06	1.29178	0.369358	0.111343	0.75	0.844885	-
SM (d28:2/16:1)	C49 H95 N2 O6 P	838.693	14.276	No results	Full match	2.32132e+08	3.35965e+08	2.71057e+08	2.56902e+08	3.70042e+08	3.33526e+08	3.28304e+08	3.19495e+08	0.811072	-0.302098	0.0618261	0.8125	0.998129	SM
3-Iodooctadecanoic acid	C18 H35 I O2	410.17	1.004	Full match	No results	6.40324e+06	3.59513e+06	4.91638e+06	5.90894e+06	1.16069e+06	887474	1.49953e+06	1.1481e+06	4.43454	2.14878	0.000134764	1	1.32603	-
PC (21:0/21:1)	C50 H98 N O8 P	871.703	15.539	Partial match	Full match	994240	2.72648e+06	1.18662e+06	2.05538e+06	3.33335e+06	5.13371e+06	3.03084e+06	1.00688e+06	0.556804	-0.844758	0.26958	0.8125	0.618643	PC
L-Hexanoylcarnitine	C13 H25 N O4	259.178	0.984	Full match	No results	1.96553e+06	1.29191e+06	1.26869e+06	1.7934e+06	5.20075e+06	4.58167e+06	5.03096e+06	3.98762e+06	0.336127	-1.57292	0.000521691	1	1.32389	-
N-[(9Z)-9-Octadecenoyl]-L-tryptophan	C29 H44 N2 O3	468.336	5.499	Full match	No results	6.31828e+06	5.1229e+06	4.65431e+06	5.42011e+06	2.84557e+06	2.87587e+06	3.20014e+06	2.95959e+06	1.8109	0.856707	0.00104867	1	1.32168	-
Fumonisin B4	C34 H59 N O13	689.402	6.958	Full match	No results	3.65351e+06	3.84114e+06	6.15418e+06	4.88396e+06	3.93202e+06	3.03666e+06	2.50041e+06	2.25901e+06	1.5802	0.660111	0.0366688	0.875	1.01611	-
TAG (17:0-18:1-22:5)	C60 H104 O6	864.751	17.269	No results	Invalid mass	289302	5.58237e+06	663573	2.53115e+06	167141	226794	204902	296302	10.1285	3.34035	0.0737831	0.9375	1.00885	TAG
(9Z,11R,12Z,15Z)-11-(Stearoyloxy)-9,12,15-octadecatrienoic acid	C36 H64 O4	560.481	17.351	Full match	No results	725553	5.57824e+06	1.13907e+06	2.60519e+06	549474	947698	879304	625382	3.34727	1.74299	0.127881	0.875	0.870216	-
Docosaenoyl Ethanolamide	C24 H47 N O2	381.361	3.809	Full match	No results	3.69813e+06	5.55161e+06	4.42239e+06	4.28052e+06	992240	1.23793e+06	1.11889e+06	1.03417e+06	4.09576	2.03413	3.79627e-05	1	1.35604	-
1-stearoyl-2-oleoyl-sn-glycero-3-phosphoserine	C42 H80 N O10 P	789.555	13.805	Full match	No results	3.05824e+06	3.7595e+06	2.82472e+06	3.27081e+06	3.35026e+06	2.04402e+06	2.48203e+06	2.9747e+06	1.19005	0.251025	0.197499	0.75	0.720653	PS
PC (5:0/16:4)	C29 H50 N O8 P	571.328	2.166	No results	Full match	6.26289e+06	2.71316e+06	3.62091e+06	4.49613e+06	2.3033e+06	1.95471e+06	3.04453e+06	2.22535e+06	1.79401	0.843186	0.0440111	0.9375	1.03017	PC
PC (18:2e/16:3)	C42 H76 N O7 P	737.536	9.702	Partial match	Full match	3.45588e+08	3.14523e+08	4.50366e+08	4.02667e+08	1.60517e+08	1.06987e+08	1.07404e+08	8.96872e+07	3.2569	1.7035	0.000398316	1	1.31749	PC
PC (16:1e/9:0)	C33 H66 N O7 P	619.458	7.658	Partial match	Full match	2.86013e+06	2.85608e+06	3.99744e+06	2.18369e+06	3.54166e+06	4.3026e+06	4.46043e+06	4.56891e+06	0.705087	-0.504127	0.051145	0.9375	1.0172	PC
HexCer-NS (d18:1/22:1)	C46 H87 N O8	781.643	14.218	Partial match	Full match	8.29378e+07	1.0208e+08	9.24306e+07	1.06012e+08	1.99674e+08	3.70114e+08	8.68564e+07	1.79752e+08	0.458468	-1.12511	0.111784	0.8125	0.914068	HexCer
ACar 20:1	C27 H52 N O4	453.383	4.641	No match	Invalid mass	1.08687e+07	8.49025e+06	1.10861e+07	7.87566e+06	3.74078e+08	3.42039e+08	3.53476e+08	3.17388e+08	0.0276288	-5.17768	3.2635e-06	1	1.37265	ACar
Oxytetracycline	C22 H24 N2 O9	460.15	0.998	Full match	No results	2.82606e+06	1.54091e+06	1.68605e+06	1.71443e+06	5.00508e+06	3.79514e+06	3.20721e+06	3.51664e+06	0.500349	-0.998994	0.00704351	1	1.19112	-
N-hexacosanoyl-C20-4-hydroxysphinganine	C46 H93 N O4	723.71	16.375	Full match	No results	2.94381e+06	2.5062e+06	4.13394e+06	4.38616e+06	3.78e+06	3.98884e+06	4.15043e+06	5.03469e+06	0.824003	-0.279279	0.218145	0.6875	0.698861	-
13-hydroxy-alpha-tocopherol	C29 H50 O3	446.376	7.563	Full match	No results	4.28316e+06	4.09827e+06	4.14923e+06	4.53989e+06	4.62149e+06	4.20889e+06	4.80405e+06	3.01046e+06	1.02557	0.0364298	0.732894	0.625	0.21302	-
1-Stearoyl-2-arachidonoylplasmenylcholine	C46 H84 N O7 P	793.597	13.802	Full match	No results	1.24253e+08	1.55169e+08	9.8617e+07	1.56331e+08	2.43283e+08	3.58579e+08	2.05972e+08	1.82447e+08	0.539613	-0.890003	0.0190442	1	1.1013	-
PC (18:4e/18:5)	C44 H72 N O7 P	757.49	8.671	No match	Invalid mass	3.56508e+06	3.23693e+06	5.44918e+06	2.3272e+06	4.42941e+06	4.50237e+06	3.68355e+06	2.84935e+06	0.942689	-0.0851455	0.681073	0.625	0.261026	PC
LPC 21:1	C29 H58 N O7 P	563.396	6.216	Partial match	Full match	2.89212e+06	2.93138e+06	3.34488e+06	2.83202e+06	4.73447e+06	4.56858e+06	4.78004e+06	4.01423e+06	0.663103	-0.592695	0.000308558	1	1.3066	PC
1-palmityl-2-oleoyl-sn-glycerol	C37 H72 O4	580.544	14.714	Full match	No results	1.42258e+08	2.07828e+08	1.62022e+08	1.83688e+08	3.22246e+08	3.08365e+08	2.81351e+08	2.70783e+08	0.588289	-0.765402	0.00305688	1	1.27152	-
PC (15:0/16:0)	C39 H78 N O8 P	719.547	11.294	Partial match	Full match	6.09172e+09	5.32995e+09	11214805036	4.36383e+09	8.49554e+09	9.34569e+09	9.36583e+09	8.94901e+09	0.746771	-0.421262	0.176286	0.75	0.80115	PC
SM (d22:0/12:1)	C39 H79 N2 O6 P	702.568	1.003	Partial match	Full match	4.75082e+06	832842	1.38157e+06	6.03705e+06	927858	888986	930975	2.39866e+06	2.52644	1.33711	0.242563	0.6875	0.663134	SM
CE 18:0	C45 H80 O2	669.644	18.972	No results	Invalid mass	611653	5.274e+06	608258	2.06192e+06	86443.3	478409	257662	803086	5.26318	2.39594	0.0735192	0.875	0.915591	CE
(3E,5E,7E)-5-Ethyl-7-methyl-3,5,7-undecatriene	C14 H24	192.188	17.799	Full match	No results	468661	5.26996e+06	937603	2.58839e+06	161523	170204	158177	262806	12.3084	3.62157	0.0251335	1	1.16645	-
TAG (18:1-20:1-20:3)	C61 H108 O6	953.84	17.431	No results	Invalid mass	5.06739e+07	3.90371e+08	1.03811e+08	2.73763e+08	2.56107e+07	4.32187e+07	5.10432e+07	5.4119e+07	4.70494	2.23418	0.0610886	0.875	1.01099	TAG
erectusfuranone B	C22 H40 O3	352.297	14.366	Full match	No results	2.08083e+06	3.02488e+06	3.67242e+06	3.37586e+06	4.26015e+06	2.62221e+06	3.7934e+06	2.96397e+06	0.891072	-0.166386	0.504429	0.625	0.384872	-
1,2-dihexadecanoyl-sn-glycero-3-phosphoserine	C38 H74 N O10 P	735.508	7.112	Full match	No results	4.07503e+06	1.80315e+06	4.65222e+06	2.02008e+06	4.80954e+06	1.33388e+06	2.93245e+06	1.58278e+06	1.17749	0.235718	0.600884	0.625	0.315249	PS
Nandrolone	C18 H26 O2	274.194	16.531	Full match	No results	1.91144e+06	5.14541e+06	2.50139e+06	4.47754e+06	4.35171e+06	3.73674e+06	3.42911e+06	3.26869e+06	0.949246	-0.0751466	0.63666	0.5	0.302015	-
Cholesteryl octadecadienoate	C45 H76 O2	648.586	18.066	Full match	No results	275272	5.22339e+06	623187	1.62221e+06	329144	671189	541906	714356	3.43174	1.77894	0.35083	0.625	0.565061	-
TAG (18:1-18:1-18:1)	C57 H104 O6	906.765	17.435	No match	Invalid mass	4.6577e+07	3.8721e+08	7.21492e+07	2.1218e+08	3.49727e+07	4.76777e+07	4.81437e+07	4.77501e+07	4.02206	2.00794	0.113642	0.8125	0.917246	TAG
2-linoleoyl-sn-glycero-3-phosphoethanolamine	C23 H44 N O7 P	477.287	2.868	Full match	No results	2.18216e+06	1.94654e+06	3.90812e+06	1.59605e+06	3.05878e+06	2.63996e+06	2.92814e+06	2.89938e+06	0.835732	-0.258888	0.305962	0.75	0.615554	PE
Batatasin IV	C15 H16 O3	244.11	16.53	Full match	No results	1.11719e+06	5.1495e+06	2.53346e+06	3.9457e+06	2.72494e+06	2.58174e+06	3.11368e+06	2.61569e+06	1.15493	0.207802	0.997987	0.5	0.116721	-
TAG (14:0-16:0-18:0)	C51 H98 O6	823.764	17.548	No results	Invalid mass	3.14916e+07	3.86331e+08	6.15542e+07	1.47476e+08	2.20084e+07	2.9672e+07	3.8634e+07	4.97516e+07	4.47541	2.16202	0.129053	0.875	0.865462	TAG
N-[(2S,3R)-3-Hydroxy-2-octadecanyl]icosanamide	C38 H77 N O2	579.596	14.898	Full match	No results	2.78244e+06	3.11351e+06	3.38614e+06	3.57134e+06	1.70946e+06	2.05564e+06	2.43575e+06	2.57663e+06	1.46436	0.550274	0.0158576	1	1.14069	-
(2R)-1-(Icosyloxy)-3-(phosphonooxy)-2-propanyl henicosanoate	C44 H89 O7 P	760.637	12.837	Full match	No results	5.79566e+06	4.85736e+06	4.15118e+06	3.23922e+06	1.65815e+06	3.38576e+06	1.58476e+06	1.29089e+06	2.27833	1.18798	0.0166673	0.9375	1.13672	-
1-Cyano-2-methyl-2-propen-1-yl icosanoate	C25 H45 N O2	391.345	2.471	Full match	No results	2.57966e+06	2.51954e+06	2.80023e+06	2.17519e+06	2.80378e+06	4.64049e+06	3.93108e+06	2.6302e+06	0.719331	-0.475272	0.105578	0.9375	0.896549	-
Nervonoyl Ethanolamide	C26 H51 N O2	409.392	9.341	Full match	No results	4.25731e+06	3.49553e+06	3.52575e+06	3.52086e+06	4.12549e+06	4.40738e+06	4.57312e+06	4.36767e+06	0.846958	-0.239638	0.0308273	0.9375	1.09483	-
PC (17:0/17:1)	C42 H82 N O8 P	759.579	13.282	Partial match	Full match	1.03645e+08	1.58358e+08	1.61431e+08	1.27176e+08	1.95441e+08	3.49818e+08	1.96523e+08	1.59511e+08	0.610911	-0.710965	0.0674906	0.9375	0.947376	PC
PC(o-22:1(13Z)/22:3(10Z,13Z,16Z))	C52 H98 N O7 P	879.707	16.03	Full match	No results	2.12816e+06	4.55617e+06	2.00304e+06	3.30092e+06	3.38544e+06	4.62633e+06	3.45357e+06	2.31843e+06	0.869741	-0.201343	0.513304	0.75	0.381497	PC
C17 Sphingosine	C17 H35 N O2	285.267	1.322	Full match	No results	5.76111e+06	5.05781e+06	4.85843e+06	5.76452e+06	2.52226e+06	2.84824e+06	2.33641e+06	2.38617e+06	2.12441	1.08706	2.01195e-05	1	1.34786	-
Psychosine	C24 H47 N O7	461.336	1.786	Full match	No results	4.86182e+06	4.37405e+06	4.89685e+06	4.26852e+06	3.41618e+06	3.5842e+06	3.71106e+06	3.42185e+06	1.30198	0.380707	0.00163872	1	1.28669	-
PC (22:2/22:3)	C52 H94 N O8 P	891.673	14.414	Partial match	Full match	1.29899e+06	3.27197e+06	1.57556e+06	1.95799e+06	3.29091e+06	4.10435e+06	4.53482e+06	3.21573e+06	0.5351	-0.90212	0.034634	0.9375	1.08589	PC
xestoaminol B	C14 H27 N O	225.209	4.92	Full match	No results	1.18216e+06	1.23403e+06	1.27833e+06	1.54728e+06	1.50639e+06	890410	1.43272e+06	1.35593e+06	1.01087	0.0155975	0.857886	0.5625	0.120021	-
PC (16:0e/14:0)	C38 H78 N O7 P	691.552	11.505	Partial match	Full match	2.58453e+09	2.10041e+09	2.59086e+09	2.56773e+09	8.86801e+09	8.4964e+09	9.13328e+09	8.8646e+09	0.278362	-1.84496	5.33114e-05	1	1.36823	PC
beta-D-mannosyl C32-phosphomycoketide	C38 H77 O9 P	708.529	17.463	Full match	No results	1.47192e+06	2.74744e+06	5.01377e+06	3.49888e+06	165178	218393	214022	255440	14.9256	3.89971	0.000924359	1	1.33269	-
TG(16:1(9Z)/18:2(9Z,12Z)/18:2(9Z,12Z))[iso3]	C55 H96 O6	852.717	16.719	Full match	No results	2.69263e+07	3.8082e+08	50129.3	2.03549e+08	42068.4	77723.2	180036	41120.9	1793.07	10.8082	0.0706885	0.875	1.01636	TAG
SM (d19:1/12:0)	C36 H73 N2 O6 P	660.521	8.856	Partial match	Full match	3.64028e+08	3.0872e+08	3.7706e+08	3.02133e+08	2.57961e+08	2.46078e+08	2.85508e+08	2.60174e+08	1.28791	0.365026	0.0133118	1	1.16391	SM
ACar 24:2	C31 H58 N O4	507.429	7.153	No results	Invalid mass	518129	517440	535336	585637	4.54131e+06	3.63442e+06	4.13193e+06	4.36934e+06	0.129312	-2.95107	3.89121e-07	1	1.37229	ACar
N-tetradecanoylsphingosine 1-phosphate	C32 H64 N O6 P	589.448	8.89	Full match	No results	5.21741e+06	4.40585e+06	4.49527e+06	4.25176e+06	3.66335e+06	3.20906e+06	2.9102e+06	3.10312e+06	1.42563	0.511601	0.00175005	1	1.2521	-
Ins-1-P-Cer(d20:0/2-OH-26:0)	C52 H104 N O12 P	965.73	17.455	Full match	No results	608976	4.90717e+06	2.17254e+06	3.59047e+06	501955	884255	677018	808267	3.92797	1.97378	0.085135	0.8125	0.964612	-
PC (14:0/16:4)	C38 H68 N O8 P	697.468	9.137	Partial match	Full match	3.64504e+06	3.98864e+06	3.82751e+06	3.92828e+06	4.50062e+06	3.39524e+06	3.5239e+06	3.76018e+06	1.0138	0.0197775	0.786273	0.6875	0.164663	PC
(9Z,12Z,15Z)-3-hydroxyoctadecatrienoylcarnitine	C25 H43 N O5	437.315	1.45	Full match	No results	523831	443104	604708	527584	3.93843e+06	3.73727e+06	4.36943e+06	4.11361e+06	0.129913	-2.94439	2.85245e-06	1	1.37035	-
PE (16:1e/22:5)	C43 H76 N O7 P	749.537	11.824	Partial match	Full match	6.5472e+09	9.46589e+09	7.89749e+09	9.64718e+09	6.91704e+09	7.06152e+09	6.58147e+09	6.18417e+09	1.25477	0.32742	0.0927213	0.8125	0.936028	PE
PC(o-22:0/18:3(9Z,12Z,15Z))	C48 H92 N O7 P	825.66	15.07	Full match	No results	5.52333e+06	1.84503e+06	503879	2.39397e+06	2.01046e+06	2.10639e+06	1.49272e+06	1.4049e+06	1.46357	0.549496	0.881993	0.625	0.0920955	PC
(7E,11E)-7,11-Tetradecadiene-5,9-diynoic acid	C14 H16 O2	216.115	1.248	Full match	No results	1.53952e+06	2.46523e+06	2.911e+06	5.56169e+06	2.87495e+06	1.80836e+06	2.13975e+06	2.91411e+06	1.28142	0.357748	0.610143	0.5625	0.309194	-
(5Z,8Z,11Z,14Z)-1-(4-Morpholinyl)-5,8,11,14-icosatetraen-1-one	C24 H39 N O2	373.298	3.211	Full match	No results	5.26802e+06	4.30645e+06	4.51579e+06	5.55751e+06	2.3011e+06	2.62437e+06	2.5036e+06	2.73511e+06	1.93304	0.950871	0.000265522	1	1.32917	-
PC (18:1e/25:0)	C51 H102 N O7 P	871.753	16.322	No results	Invalid mass	680853	4.86768e+06	1.46557e+06	2.08711e+06	555460	429749	521620	402006	4.76794	2.25337	0.0449324	1	1.09341	PC
PE (11:0/11:0)	C27 H54 N O8 P	551.36	7.32	Partial match	Full match	1.1743e+06	2.88339e+06	1.52145e+06	699462	4.33155e+06	4.39589e+06	4.30249e+06	3.53343e+06	0.379066	-1.39948	0.0316919	1	1.14407	PE
PC (18:1/21:1)	C47 H90 N O8 P	827.64	13.685	Partial match	Full match	5.70469e+07	9.99636e+07	1.22799e+08	1.12816e+08	2.08701e+08	2.98094e+08	3.32066e+08	3.22635e+08	0.338034	-1.56476	0.00279253	1	1.25533	PC
17alpha-(N-acetyl-alpha-D-glucosaminyl)estradiol 3-glucuronoside	C32 H45 N O13	651.287	3.739	Full match	No results	5.43639e+06	3.61984e+06	3.90737e+06	4.03181e+06	3.62157e+06	3.20947e+06	2.77568e+06	3.22719e+06	1.32426	0.405184	0.0480689	0.9375	1.00537	-
3-hexaprenyl-4,5-dihydroxybenzoic acid	C37 H54 O4	562.402	16.529	Full match	No results	1.01634e+06	4.7489e+06	1.64318e+06	4.21505e+06	2.32669e+06	2.76741e+06	3.14093e+06	2.83005e+06	1.05047	0.0710285	0.744237	0.5	0.235058	-
5,7-Dihydroxy-4-(4-hydroxyphenyl)-8-(3-phenylpropanoyl)-2-chromanone	C24 H20 O6	404.124	0.993	Invalid mass	No results	1.64126e+06	1.53392e+06	1.57945e+06	1.66329e+06	4.14174e+06	2.89612e+06	4.20568e+06	3.3481e+06	0.439835	-1.18497	0.00219787	1	1.32561	-
PC (14:0e/22:1)	C44 H88 N O7 P	773.632	14.698	Partial match	Full match	1.3427e+08	2.2933e+08	1.66927e+08	1.81145e+08	2.33836e+08	2.02959e+08	2.58974e+08	1.99616e+08	0.794822	-0.331296	0.117609	0.875	0.850812	PC
5,8,11,14-Eicosatetraenamide, N-hydroxy-, (all-Z)-	C20 H33 N O2	319.251	2.6	Full match	No results	3.87287e+06	4.27526e+06	4.25009e+06	4.44774e+06	4.1664e+06	4.22183e+06	3.58193e+06	3.25561e+06	1.10641	0.145888	0.196448	0.875	0.729613	-
N-[(2S,3S,4R)-1,3,4-Trihydroxy-2-octadecanyl]henicosanamide	C39 H79 N O4	625.601	14.707	Full match	No results	1.46002e+06	1.06576e+06	1.09075e+06	732829	2.09828e+06	4.21098e+06	1.35269e+06	688076	0.52088	-0.940978	0.312265	0.6875	0.596344	-
Desogestrel	C22 H30 O	310.23	16.953	Full match	No results	739924	4.6401e+06	1.34046e+06	2.20274e+06	599564	580827	686618	635923	3.56511	1.83395	0.0731187	1	1.01963	-
1-palmitoyl-2-arachidonoyl-sn-glycero-3-phospho-(1'-sn-glycerol)	C42 H75 O10 P	770.507	10.356	Full match	No results	1.32108e+06	1.42053e+06	2.07311e+06	1.30633e+06	3.14892e+06	4.17526e+06	4.05202e+06	3.23484e+06	0.418934	-1.25521	0.000920793	1	1.29157	PG
LPC 16:0	C24 H50 N O7 P	454.307	2.601	No match	Invalid mass	2.10308e+08	2.40508e+08	2.3354e+08	1.9966e+08	2.93245e+08	2.90136e+08	3.27433e+08	2.66648e+08	0.75078	-0.413537	0.00325864	1	1.22103	PC
Arachidonoyl PAF C-16	C44 H82 N O7 P	767.58	14.496	Full match	No results	1.83984e+06	1.78049e+06	2.33717e+06	2.07391e+06	3.41357e+06	3.14149e+06	3.0891e+06	2.74635e+06	0.648191	-0.62551	0.0017186	1	1.26412	-
PC (14:0e/2:0)	C24 H50 N O7 P	495.333	2.603	Partial match	Full match	2.10831e+08	2.40643e+08	2.3377e+08	2.20504e+08	2.93152e+08	2.89637e+08	3.2713e+08	2.66241e+08	0.77009	-0.376902	0.00325305	1	1.23699	PC
DG(18:2(9Z,12Z)/18:3(9Z,12Z,15Z)/0:0)	C39 H66 O5	614.489	13.404	Full match	No results	2.66763e+06	2.00829e+06	2.11405e+06	2.188e+06	2.43908e+06	1.839e+06	1.52707e+06	2.03178e+06	1.1456	0.196104	0.267211	0.75	0.62657	DAG
PG(18:3(6Z,9Z,12Z)/22:6(4Z,7Z,10Z,13Z,16Z,19Z))	C46 H73 O10 P	816.495	9.129	Full match	No results	5.1139e+06	2.87503e+06	2.92053e+06	3.58302e+06	799666	1.13405e+06	1.1022e+06	950164	3.63578	1.86226	0.000497193	1	1.31736	PG
PE (3:0/18:4)	C26 H44 N O8 P	529.282	2.295	No results	Full match	5.11323e+06	3.08179e+06	2.48429e+06	3.24897e+06	1.94787e+06	2.41374e+06	2.65246e+06	2.51451e+06	1.46174	0.547687	0.100289	0.875	0.897348	PE
PE (16:0e/18:1)	C39 H78 N O7 P	703.551	13.101	Partial match	Full match	1.04415e+08	1.42577e+08	1.33747e+08	1.5554e+08	2.56641e+08	2.45413e+08	2.1862e+08	3.39403e+08	0.505886	-0.983114	0.00177024	1	1.25193	PE
(2R)-1-(Hexadecyloxy)-3-(phosphonooxy)-2-propanyl henicosanoate	C40 H81 O7 P	704.571	16.249	Full match	No results	2.50942e+06	4.52189e+06	1.87725e+06	1.61541e+06	1.27471e+06	574194	577228	1.12087e+06	2.967	1.56901	0.0138447	1	1.12102	-
ACar 23:1	C30 H58 N O4	495.431	7.517	No results	Invalid mass	221903	200236	236335	255956	3.40403e+06	3.75576e+06	4.03515e+06	3.7444e+06	0.0612095	-4.0301	5.46812e-08	1	1.37337	ACar
all-trans axerophthene	C20 H30	270.235	16.534	Full match	No results	768657	4.51662e+06	1.54253e+06	2.31675e+06	2.26922e+06	2.7493e+06	3.08044e+06	3.41795e+06	0.794011	-0.332769	0.346924	0.6875	0.57427	-
PC (18:1/22:6)	C48 H82 N O8 P	753.564	10.593	No match	Invalid mass	6.3661e+09	9.19626e+09	5.57733e+09	6.83322e+09	7.81292e+09	5.8064e+09	6.50778e+09	6.03478e+09	1.06922	0.0965643	0.670581	0.5625	0.261133	PC
1-O-palmitoyl-2-O-(5-oxovaleryl)-sn-glycero-3-phosphocholine	C29 H56 N O9 P	593.369	3.734	Full match	No results	5.07173e+06	2.94363e+06	4.51053e+06	3.65044e+06	3.38128e+06	1.85708e+06	2.93863e+06	2.65309e+06	1.49365	0.578842	0.061298	0.9375	0.943084	PC
1-Cyano-2-methyl-2-propen-1-yl docosanoate	C27 H49 N O2	419.377	2.79	Full match	No results	3.58252e+06	4.47136e+06	3.60753e+06	4.23846e+06	2.70154e+06	2.03855e+06	2.19794e+06	2.12201e+06	1.75494	0.811425	0.000567527	1	1.29158	-
PC (21:2/20:5)	C49 H84 N O8 P	845.61	8.243	No results	Invalid mass	3.71599e+06	3.14122e+06	3.21682e+06	2.3114e+06	4.0995e+06	3.91396e+06	3.59413e+06	3.73371e+06	0.807326	-0.308777	0.103923	0.9375	0.917849	PC
Tetraiodoethylene	C15 H29 N	223.23	1.523	Full match	No results	3.60249e+06	4.18567e+06	4.27304e+06	4.21104e+06	3.35613e+06	2.93744e+06	3.06956e+06	2.94313e+06	1.32227	0.40302	0.00183706	1	1.25619	-
SM (d28:0/12:1)	C45 H91 N2 O6 P	786.667	15.351	No results	Invalid mass	2.34187e+06	3.87417e+06	2.90336e+06	3.68903e+06	4.07947e+06	3.93558e+06	3.39289e+06	2.80942e+06	0.9009	-0.15056	0.462945	0.6875	0.424607	SM
(2R)-1-(Octadecyloxy)-3-(phosphonooxy)-2-propanyl henicosanoate	C42 H85 O7 P	732.606	6.942	Full match	No results	3.62766e+06	4.31331e+06	4.68796e+06	3.68683e+06	1.61369e+06	4.01723e+06	3.26154e+06	1.87463e+06	1.51534	0.59964	0.111748	0.875	0.89993	-
(9Z)-9-Octadecenamide	C18 H35 N O	281.272	14.909	Full match	No results	1.95273e+08	2.58428e+08	2.37703e+08	2.97442e+08	2.57395e+08	2.35753e+08	2.95707e+08	2.57979e+08	0.944607	-0.0822139	0.54489	0.5	0.369092	-
1-Myristoleoyl-2-docosahexaenoyl-sn-glycero-3-phosphoethanolamine	C41 H68 N O8 P	733.465	9.937	Full match	No results	1.01075e+06	574817	588733	584674	4.04202e+06	3.26359e+06	1.31662e+06	2.56934e+06	0.246523	-2.02021	0.00541899	1	1.22738	PE
(2R)-2,3-Bis(undecanoyloxy)propyl 2-(trimethylammonio)ethyl phosphate	C30 H60 N O8 P	593.408	7.115	Full match	No results	3.5205e+06	3.06815e+06	4.83591e+06	4.29675e+06	3.47331e+06	2.83736e+06	2.45497e+06	2.44559e+06	1.40228	0.487777	0.0451758	0.9375	0.993605	-
N-eicosanoylsphinganine	C38 H77 N O3	595.59	13.492	Full match	No results	2.13699e+06	3.44042e+06	3.1952e+06	2.54486e+06	1.83699e+06	1.75095e+06	1.73778e+06	1.44954e+06	1.67041	0.740202	0.0122706	1	1.18414	-
1-O-oleoyl-sn-glycero-3-phosphoserine	C24 H46 N O9 P	523.292	2.383	Full match	No results	3.9017e+06	3.55128e+06	4.80217e+06	3.96403e+06	3.19174e+06	3.2787e+06	3.69435e+06	2.97951e+06	1.23393	0.303262	0.040969	0.9375	1.01525	PS
1-Palmitoyl-2-docosahexaenoyl-sn-glycero-3-phosphocholine	C46 H80 N O8 P	805.56	8.048	Full match	No results	4.9056e+06	3.01643e+06	4.40664e+06	3.26345e+06	2.74602e+06	1.46301e+06	2.29732e+06	2.40464e+06	1.74976	0.807158	0.0206791	1	1.08547	PC
PC (16:0e/26:4)	C50 H94 N O7 P	851.677	14.934	Partial match	Full match	1.33001e+08	3.58052e+08	1.66712e+08	2.53697e+08	1.18491e+08	9.00694e+07	8.58463e+07	9.96563e+07	2.31299	1.20976	0.0334711	1	1.11086	PC
(2S,3S,4R)-2-Amino-1,3,4-heptadecanetriol	C17 H37 N O3	303.279	1.694	Full match	No results	1.7236e+06	1.77527e+06	1.58308e+06	1.9119e+06	2.918e+06	3.02116e+06	3.84866e+06	3.06338e+06	0.544218	-0.877744	0.000451228	1	1.31746	-
Colfosceril palmitate	C40 H80 N O8 P	733.562	12.594	Full match	No results	1.80438e+08	1.31725e+08	1.45129e+08	1.8126e+08	3.27011e+08	2.89547e+08	2.83915e+08	2.96983e+08	0.533257	-0.907096	0.00195372	1	1.30596	-
PC (16:2e/20:0)	C44 H86 N O7 P	771.609	12.329	No results	Invalid mass	3.93751e+08	3.50844e+08	3.24954e+08	3.58752e+08	2.0779e+08	1.95337e+08	2.31477e+08	1.8115e+08	1.7509	0.808095	0.000192507	1	1.32313	PC
PS (20:3/20:4)	C46 H76 N O10 P	833.521	10.058	Partial match	Full match	3.06554e+08	2.80552e+08	2.74896e+08	2.99204e+08	3.26502e+08	2.36141e+08	2.9612e+08	2.5629e+08	1.04139	0.0585114	0.572913	0.625	0.336201	PS
PC (18:0/18:0)	C44 H88 N O8 P	789.626	14.218	Partial match	Full match	1.38523e+08	1.56738e+08	1.45618e+08	1.05906e+08	1.7789e+08	3.21856e+08	2.16065e+08	3.20632e+08	0.527559	-0.922595	0.0163883	1	1.13892	PC
TAG (14:1-16:1-17:1)	C50 H90 O6	803.706	16.317	No results	Invalid mass	1.32225e+06	4.25459e+06	1.24916e+06	2.89021e+06	587888	1.26167e+06	911158	695225	2.81145	1.49132	0.0437271	0.9375	1.02671	TAG
N-[(2S,3R,4E)-3-Hydroxy-4-octadecen-2-yl]hexacosanamide	C44 H87 N O2	661.675	15.993	Full match	No results	1.6004e+06	2.42324e+06	1.50798e+06	1.95607e+06	2.95974e+06	2.50441e+06	3.4319e+06	3.18097e+06	0.619996	-0.689669	0.0117407	1	1.16387	-
(2E)-3-[5-(2-Carboxyethyl)-3,4-dimethyl-2-furyl]acrylic acid	C12 H14 O5	238.083	0.98	Full match	No results	2.2435e+06	1.66029e+06	2.58221e+06	2.38639e+06	3.87505e+06	2.63396e+06	3.15734e+06	2.80533e+06	0.711403	-0.491261	0.0378134	1	1.0138	-
ACar 14:0	C21 H42 N O4	371.304	1.727	No match	Invalid mass	9.14999e+06	6.89567e+06	9.47921e+06	8.6833e+06	2.96189e+08	2.96585e+08	3.02497e+08	3.28616e+08	0.0279505	-5.16098	2.77702e-06	1	1.37357	ACar
(2R)-1-(Hexadecyloxy)-3-(phosphonooxy)-2-propanyl (9Z)-9-nonadecenoate	C38 H75 O7 P	674.525	13.732	Full match	No results	3.17614e+06	4.19783e+06	3.02981e+06	2.78963e+06	706421	1.2386e+06	657030	885302	3.78322	1.91961	0.000472522	1	1.31575	-
(13Z,16Z)-docosadienoylcarnitine	C29 H53 N O4	479.398	5.958	Full match	No results	4.11486e+06	3.42018e+06	3.91114e+06	3.74768e+06	3.54081e+06	3.76809e+06	3.74695e+06	3.49083e+06	1.04449	0.0627987	0.388689	0.6875	0.514262	-
PC (14:1e/20:0)	C42 H84 N O7 P	745.6	12.756	Partial match	Full match	4.48171e+10	4.6043e+10	45039884265	4.84324e+10	3.50825e+10	4.24621e+10	68420256636	5.46485e+10	0.918844	-0.122108	0.740361	0.5	0.212338	PC
PC (21:1/21:1)	C50 H96 N O8 P	869.688	14.917	Partial match	Full match	1.30511e+08	3.50552e+08	1.72537e+08	2.57944e+08	1.97046e+08	1.65175e+08	1.62196e+08	1.64489e+08	1.32318	0.404006	0.403841	0.6875	0.510917	PC
2,4,6,8-Decatetraenedioic acid	C10 H10 O4	194.058	16.531	Full match	No results	1.2035e+06	4.11443e+06	2.20862e+06	4.50663e+06	3.15123e+06	3.18863e+06	3.1895e+06	2.72433e+06	0.982005	-0.0261981	0.674709	0.5	0.275591	-
N-[(2S,3S,4R)-1,3,4-Trihydroxy-2-octadecanyl]triacontanamide	C48 H97 N O4	751.742	16.819	Full match	No results	1.53967e+06	1.60777e+06	2.40112e+06	1.93472e+06	3.02039e+06	2.55785e+06	3.64611e+06	2.73442e+06	0.625755	-0.676329	0.0110081	1	1.14983	-
PC (22:5e/9:0)	C39 H70 N O7 P	695.489	7.866	Partial match	Full match	4.60078e+06	3.56013e+06	3.9892e+06	2.92845e+06	1.45248e+06	1.34093e+06	1.70919e+06	902916	2.78948	1.48	0.00115441	1	1.28167	PC
PG(18:0/22:6(4Z,7Z,10Z,13Z,16Z,19Z))	C46 H79 O10 P	822.541	10.461	Full match	No results	3.23968e+06	3.26253e+06	3.31153e+06	3.17176e+06	3.40204e+06	3.55637e+06	2.81014e+06	2.70518e+06	1.04103	0.0580085	0.541263	0.5	0.379414	PG
TAG (15:0-16:0-18:1)	C52 H98 O6	835.764	17.341	No results	Invalid mass	2.28526e+07	3.46301e+08	4.56989e+07	1.42268e+08	3.74011e+07	6.53848e+07	5.0907e+07	6.02921e+07	2.60355	1.38048	0.486634	0.5625	0.434789	TAG
(10Z)-10-Heptadecenenitrile	C17 H31 N	249.246	14.71	Full match	No results	2.45339e+06	2.96822e+06	2.56985e+06	2.81383e+06	2.35003e+06	2.04359e+06	2.26523e+06	2.18838e+06	1.22132	0.28844	0.0113053	1	1.15647	-
Safynol	C13 H12 O2	200.084	16.53	Full match	No results	1.09285e+06	4.03656e+06	1.50726e+06	3.34293e+06	2.10183e+06	3.26586e+06	2.51536e+06	2.19747e+06	0.989988	-0.0145171	0.706904	0.5	0.249105	FA
LPC 22:4	C30 H54 N O7 P	571.364	3.022	Partial match	Full match	3.38678e+06	4.02982e+06	3.831e+06	3.52594e+06	2.65385e+06	2.08207e+06	2.17148e+06	2.07518e+06	1.64469	0.717814	0.000688659	1	1.30042	PC
PC (18:4e/4:0)	C30 H54 N O7 P	571.365	2.789	Partial match	Full match	2.47898e+06	2.25661e+06	2.3093e+06	1.84991e+06	3.70061e+06	3.44392e+06	3.1736e+06	2.58195e+06	0.689515	-0.536346	0.0110547	1	1.14685	PC
PC (20:1/22:5)	C50 H88 N O8 P	861.625	12.152	Partial match	Full match	1.3869e+08	1.2346e+08	1.29285e+08	1.27307e+08	3.17227e+08	2.99982e+08	2.66907e+08	2.43523e+08	0.460025	-1.12022	0.000270384	1	1.34784	PC
DAG (18:0/22:4)	C43 H76 O5	689.597	14.585	No results	Invalid mass	2.05125e+06	4.02509e+06	2.66152e+06	4.1442e+06	894478	963390	1.16458e+06	596020	3.56009	1.83191	0.00142352	1	1.26341	DAG
(3beta,24R)-Ergost-5-en-3-yl 6-O-icosanoyl-beta-D-glucopyranoside	C54 H96 O7	856.714	16.001	Full match	No results	435032	3.99054e+06	638827	2.30309e+06	1.23511e+06	3.49243e+06	1.67143e+06	1.14789e+06	0.976233	-0.034703	0.637936	0.4375	0.292122	-
LysoPC(22:4(7Z,10Z,13Z,16Z))	C30 H54 N O7 P	571.362	5.084	Full match	No results	2.40709e+06	2.62766e+06	2.35365e+06	2.3097e+06	3.66475e+06	2.79497e+06	3.53597e+06	2.40831e+06	0.781853	-0.35503	0.0977759	0.9375	0.929744	PC
SM (d14:0/14:1)	C33 H67 N2 O6 P	618.474	7.348	No results	Full match	3.98083e+06	3.51173e+06	2.22291e+06	3.30492e+06	3.3674e+06	3.60487e+06	3.09076e+06	2.98376e+06	0.997975	-0.00292379	0.87965	0.5625	0.0908854	SM
PC (22:6e/20:4)	C50 H82 N O7 P	839.568	8.502	No match	Invalid mass	3.88791e+08	2.16488e+08	3.49744e+08	3.49722e+08	1.45606e+08	1.02353e+08	1.17374e+08	1.12098e+08	2.73284	1.4504	0.00148192	1	1.28923	PC
S(6)-acetyldihydrolipoamide	C10 H19 N O2 S2	249.086	0.949	Full match	No results	2.37511e+06	3.49847e+06	3.18083e+06	4.51521e+06	985832	2.51075e+06	1.24317e+06	2.17719e+06	1.9618	0.972176	0.040051	0.9375	1.03171	-
TAG (16:0-20:5-22:6)	C61 H96 O6	946.704	16.23	No match	Invalid mass	707845	3.94508e+06	760902	2.29034e+06	184747	212340	211445	199632	9.53293	3.25292	0.0175884	1	1.2215	TAG
CE 22:1	C49 H86 O2	723.691	19.192	No results	Invalid mass	103148	3.91454e+06	152430	894897	98476.5	459272	244726	703082	3.36422	1.75027	0.628461	0.625	0.311236	CE
PE (21:2/21:2)	C47 H86 N O8 P	823.603	15.124	No results	Invalid mass	643626	1.96804e+06	1.00885e+06	1.98011e+06	3.58524e+06	3.08514e+06	2.68863e+06	864030	0.547844	-0.868164	0.223028	0.8125	0.669289	PE
PE (18:0/18:1)	C41 H80 N O8 P	745.563	13.487	Partial match	Full match	3.35804e+09	4.82733e+09	3.74437e+09	4.24786e+09	7.00561e+09	8.86083e+09	6.61295e+09	6.81309e+09	0.552278	-0.856532	0.00127879	1	1.26672	PE
PC (20:5e/9:0)	C37 H66 N O7 P	667.459	7.106	No results	Full match	3.43289e+06	3.89457e+06	4.07488e+06	4.23376e+06	1.01634e+06	656522	1.15919e+06	968185	4.11451	2.04072	0.000499529	1	1.34241	PC
TEI 9647	C27 H38 O4	426.277	16.532	Full match	No results	966075	3.15939e+06	1.80934e+06	4.1428e+06	2.21208e+06	2.20671e+06	2.52553e+06	2.77926e+06	1.03641	0.0515941	0.776739	0.5	0.210268	-
PC (20:3e/12:0)	C40 H76 N O7 P	713.536	11.064	Partial match	Full match	3.57994e+08	3.33747e+08	3.08845e+08	3.50671e+08	2.5406e+08	2.4246e+08	2.41735e+08	2.40878e+08	1.38005	0.464724	0.000945628	1	1.32843	PC
PC (16:2e/26:0)	C50 H98 N O7 P	855.706	16.118	Partial match	Full match	751075	2.05085e+06	897171	1.85461e+06	2.00873e+06	2.17435e+06	3.46296e+06	2.03233e+06	0.573827	-0.801313	0.0872569	0.875	0.919793	PC
Cholesteryl linolenate	C45 H74 O2	646.568	18.15	Full match	No results	287754	3.85949e+06	506336	1.42762e+06	85410.4	330239	156885	400944	6.24687	2.64313	0.0728892	0.875	0.937347	-
PC (14:1e/5:0)	C27 H54 N O7 P	535.363	3.752	Partial match	Full match	2.76041e+06	2.0215e+06	2.75492e+06	2.44487e+06	3.52089e+06	2.98e+06	3.37462e+06	2.45019e+06	0.809829	-0.304311	0.105214	0.875	0.850141	PC
1-[(11Z,14Z)]-icosadienoyl-sn-glycero-3-phosphocholine	C28 H54 N O7 P	547.365	3.147	Full match	No results	1.60393e+06	1.6704e+06	1.55076e+06	1.55364e+06	3.38585e+06	3.4645e+06	3.4082e+06	3.33352e+06	0.469297	-1.09143	1.44644e-06	1	1.37281	PC
6-Hydroxy-7,8-tetradecadiene-10,12-diynoic acid	C14 H16 O3	232.11	16.532	Full match	No results	1.1546e+06	3.74077e+06	2.05416e+06	3.34003e+06	2.56615e+06	2.25896e+06	2.69428e+06	2.01488e+06	1.07922	0.109987	0.95966	0.5625	0.110787	-
SM (d20:0/12:0)	C37 H77 N2 O6 P	676.552	9.896	Partial match	Full match	9.58701e+09	8.10276e+09	9.48292e+09	9.17765e+09	4.87225e+09	4.67104e+09	5.33184e+09	5.12843e+09	1.81719	0.861712	2.9672e-05	1	1.34926	SM
PAz-PC	C33 H64 N O10 P	665.428	4.028	Full match	No results	2.61174e+06	2.9318e+06	2.70239e+06	2.71338e+06	2.77687e+06	3.07225e+06	3.39922e+06	2.35088e+06	0.944832	-0.0818706	0.590786	0.6875	0.321792	-
PS (20:0/20:1)	C46 H88 N O10 P	845.615	14.512	Partial match	Full match	8.5737e+07	1.33159e+08	1.02185e+08	1.19735e+08	2.75078e+08	2.98072e+08	2.81548e+08	2.43955e+08	0.401234	-1.31749	0.000803644	1	1.32553	PS
gitogenin	C27 H44 O4	432.324	3.038	Full match	No results	2.86984e+06	2.64923e+06	2.63802e+06	2.66117e+06	2.05459e+06	2.40165e+06	2.45105e+06	2.05849e+06	1.20662	0.270968	0.0211822	1	1.14466	-
1,2-Diarachidonoyl-sn-glycero-3-PC	C48 H80 N O8 P	829.558	8.548	Full match	No results	4.23777e+06	2.76231e+06	2.82274e+06	2.96502e+06	1.75923e+06	1.75095e+06	1.91125e+06	1.41873e+06	1.86952	0.902671	0.00337993	1	1.24441	-
PC (14:1e/26:4)	C48 H88 N O7 P	821.63	13.496	Partial match	Full match	2.23259e+08	2.74254e+08	2.50157e+08	2.80721e+08	1.81377e+08	2.10145e+08	1.6795e+08	1.67105e+08	1.41539	0.501201	0.00346493	1	1.21759	PC
PC (14:1e/8:0)	C30 H60 N O7 P	577.411	6.903	Partial match	Full match	859596	700721	492335	692834	3.42813e+06	2.94189e+06	2.94254e+06	2.7519e+06	0.227568	-2.13563	0.000295714	1	1.3477	PC
MFCD00133435	C26 H52 N O7 P	521.347	2.337	Full match	No results	4.20821e+06	2.60508e+06	1.83811e+06	3.18835e+06	2.8389e+06	2.52574e+06	2.46168e+06	2.62528e+06	1.13282	0.179915	0.674227	0.625	0.255398	-
N-[(2S,3R,4E,6R)-1,3,6-Trihydroxy-4-octadecen-2-yl]henicosanamide	C39 H77 N O4	623.586	13.713	Full match	No results	1.74185e+06	2.97753e+06	1.77266e+06	1.94566e+06	1.77045e+06	2.11057e+06	1.813e+06	2.28852e+06	1.05702	0.0800031	0.809907	0.5625	0.181559	-
SM (d23:2/13:1)	C41 H79 N2 O6 P	726.569	10.174	Partial match	Full match	2.92662e+08	2.72713e+08	2.80214e+08	2.52071e+08	1.90725e+08	1.78801e+08	2.13592e+08	2.15438e+08	1.37455	0.458964	0.0017083	1	1.26723	SM
certonardosterol I	C29 H50 O5	478.366	7.581	Full match	No results	3.47427e+06	2.19056e+06	3.61624e+06	3.60662e+06	2.93119e+06	1.68419e+06	2.24526e+06	2.52302e+06	1.37342	0.457769	0.110673	0.8125	0.835884	-
PC (16:3/16:3)	C40 H68 N O8 P	721.468	8.246	Partial match	Full match	1.39466e+06	2.60819e+06	3.15985e+06	1.4777e+06	3.14955e+06	3.31621e+06	2.56621e+06	3.18473e+06	0.707262	-0.499683	0.140579	0.8125	0.843885	PC
6-bromo-5E,9Z-tetracosadienoic acid	C24 H43 Br O2	442.246	3.504	Full match	No results	4.12068e+06	2.92721e+06	2.54411e+06	2.98113e+06	1.40913e+06	1.01134e+06	1.01695e+06	919812	2.88558	1.52886	0.000270931	1	1.31021	-
Linoleamide	C18 H33 N O	279.256	1.632	Full match	No results	1.78021e+08	1.87955e+08	1.32217e+08	1.76101e+08	2.54551e+08	2.86255e+08	2.91689e+08	2.46269e+08	0.625062	-0.677929	0.00415113	1	1.24904	FA
O-{[2,3-Bis(hexadecyloxy)propoxy](hydroxy)phosphoryl}-L-serine	C38 H78 N O8 P	707.548	7.944	Full match	No results	1.90339e+06	1.81702e+06	2.98181e+06	2.67008e+06	3.33765e+06	3.2877e+06	2.97454e+06	2.11671e+06	0.799915	-0.322081	0.207256	0.8125	0.691154	-
(±)-Equol	C15 H14 O3	242.094	16.528	Full match	No results	886075	3.29803e+06	1.77249e+06	2.70368e+06	2.21506e+06	2.39608e+06	2.4287e+06	2.6581e+06	0.893001	-0.163267	0.499236	0.5	0.42657	-
2-O-glutaroyl-1-O-palmitoyl-sn-glycero-3-phosphocholine	C29 H56 N O10 P	609.364	2.878	Full match	No results	3.28889e+06	3.4314e+06	4.00289e+06	1.67854e+06	2.76631e+06	2.83638e+06	2.27598e+06	1.01552e+06	1.39436	0.479604	0.293021	0.8125	0.593442	PC
HexCer-NS (d18:1/24:0)	C48 H93 N O8	811.691	15.151	Partial match	Full match	1.57428e+08	3.24906e+08	1.7544e+08	1.98108e+08	2.0663e+08	2.12563e+08	1.72029e+08	1.76257e+08	1.11519	0.157284	0.692802	0.5625	0.250445	HexCer
PC (18:5/22:6)	C48 H74 N O8 P	823.527	9.14	No results	Invalid mass	318950	307918	292889	312187	2.62401e+06	3.26871e+06	2.50636e+06	1.77753e+06	0.121056	-3.04625	0.000389596	1	1.36033	PC
1-heptadecanoyl-2-arachidonoyl-sn-glycero-3-phosphate	C40 H71 O8 P	710.486	9.009	Full match	No results	1.48689e+06	2.61228e+06	2.49468e+06	3.2264e+06	2.77153e+06	2.81465e+06	2.88986e+06	3.32525e+06	0.832133	-0.265113	0.278556	0.8125	0.647488	PA
N-Docosanoyl-O-{[2-(trimethylammonio)ethoxy]phosphinato}-L-serine	C30 H61 N2 O7 P	592.422	7.259	Full match	No results	2.78458e+06	1.59166e+06	2.15353e+06	1.94058e+06	3.26812e+06	2.84514e+06	2.67564e+06	2.81916e+06	0.729697	-0.454631	0.0581924	0.9375	1.01873	-
N-Palmitoyl-L-threonine	C20 H39 N O4	357.288	2.518	Full match	No results	2.346e+06	2.19104e+06	2.35836e+06	2.2027e+06	3.18551e+06	3.21487e+06	2.27423e+06	1.87543e+06	0.862376	-0.213611	0.42328	0.625	0.491011	-
(22E)-Cholesta-4,6,8(14),22-tetraen-3-one	C27 H38 O	378.293	2.549	Full match	No results	2.04334e+06	1.05758e+06	1.90025e+06	1.65804e+06	2.59024e+06	3.19746e+06	1.88231e+06	2.55336e+06	0.651372	-0.618446	0.0565301	0.875	0.966676	-
1alpha,25-dihydroxy-2beta-(4-hydroxybutoxy)vitamin D3	C31 H52 O5	504.382	5.58	Full match	No results	3.97961e+06	2.67168e+06	3.79834e+06	3.77083e+06	1.87627e+06	902674	916549	895610	3.0974	1.63106	0.00329413	1	1.26591	-
TAG (17:1-18:1-18:1)	C56 H102 O6	855.769	17.29	No results	Invalid mass	1.41436e+07	3.20033e+08	4.3395e+07	1.38737e+08	1.40344e+07	1.94295e+07	1.87448e+07	1.84829e+07	7.30368	2.86862	0.128349	0.8125	0.89168	TAG
all-trans-retinal	C20 H28 O	284.214	16.836	Full match	No results	621556	3.50435e+06	1.06296e+06	1.93343e+06	788752	897735	996516	1.13733e+06	1.86431	0.898644	0.336223	0.6875	0.586629	-
PE (19:2/19:2)	C43 H78 N O8 P	767.547	12.427	Partial match	Full match	4.73422e+09	5.84678e+09	5.45833e+09	6.28688e+09	7.70677e+09	8.20221e+09	6.86496e+09	7.17083e+09	0.745579	-0.423566	0.00864125	1	1.1824	PE
(6E)-6-Octene-2,4-diynoic acid	C8 H6 O2	134.037	16.529	Full match	No results	1.22663e+06	3.44264e+06	1.55068e+06	2.79795e+06	1.79652e+06	2.26761e+06	2.11611e+06	2.21208e+06	1.07454	0.10372	0.970198	0.5	0.129045	-
PC (15:0/22:6)	C45 H78 N O8 P	791.546	10.018	Partial match	Full match	2.51495e+08	2.62774e+08	2.85145e+08	2.60407e+08	1.38457e+08	1.03412e+08	1.34651e+08	1.20105e+08	2.13405	1.09359	0.000472088	1	1.34061	PC
ACar 4:0	C11 H22 N O4	231.147	0.962	No match	Invalid mass	7.54901e+06	6.80667e+06	6.73749e+06	7.10129e+06	2.92353e+08	1.99859e+08	2.2336e+08	2.27052e+08	0.0299106	-5.0632	5.6709e-06	1	1.37303	ACar
PC (14:0e/9:0)	C31 H64 N O7 P	593.443	7.523	Partial match	Full match	2.81642e+06	1.88976e+06	2.47742e+06	2.08663e+06	2.9692e+06	2.88589e+06	3.06621e+06	2.40936e+06	0.818154	-0.289556	0.101831	0.875	0.876604	PC
MACAMIDE 1	C23 H39 N O	345.303	1.367	Full match	No results	3.87854e+06	2.93412e+06	3.56811e+06	3.25178e+06	2.31196e+06	2.12806e+06	2.2835e+06	2.31867e+06	1.50766	0.592313	0.00408801	1	1.28532	-
PC (14:0e/10:0)	C32 H66 N O7 P	607.459	8.127	Partial match	Full match	2.6421e+06	1.94256e+06	2.33543e+06	2.3834e+06	2.74727e+06	2.97854e+06	3.0613e+06	2.18532e+06	0.847896	-0.23804	0.155736	0.8125	0.766915	PC
dalbergiphenol	C17 H18 O3	270.126	16.531	Full match	No results	1.07804e+06	3.21352e+06	1.45927e+06	3.72971e+06	1.55361e+06	1.54203e+06	2.40096e+06	1.72521e+06	1.31276	0.392608	0.642863	0.5	0.301439	-
Lyso-PAF C-18	C26 H56 N O6 P	509.386	5.606	Full match	No results	3.80762e+06	2.19721e+06	2.541e+06	1.85963e+06	2.15664e+06	1.17851e+06	1.28047e+06	1.40712e+06	1.72769	0.788848	0.0388974	0.9375	1.01117	-
PC (10:0/18:5)	C36 H62 N O8 P	667.422	7.253	No results	Full match	1.82589e+06	1.45437e+06	2.66111e+06	3.83835e+06	2.15715e+06	1.42099e+06	1.82756e+06	1.02691e+06	1.52033	0.604387	0.201268	0.75	0.701053	PC
persin	C23 H40 O4	380.293	14.487	Full match	No results	1.30515e+06	2.25266e+06	1.57851e+06	1.5464e+06	2.28161e+06	1.409e+06	1.59452e+06	1.52163e+06	0.981775	-0.0265356	0.898693	0.4375	0.098274	FA
1-Hexadecyl Lysophosphatidic Acid	C19 H41 O6 P	396.266	5.266	Full match	No results	3.03189e+06	2.20586e+06	2.93494e+06	1.15228e+06	2.77595e+06	2.75296e+06	1.92629e+06	3.12271e+06	0.881551	-0.181885	0.511162	0.5625	0.391383	-
(3beta,16alpha)-3,16-Dihydroxy-24-methylenelanost-8-en-21-oic acid	C31 H50 O4	486.369	7.581	Full match	No results	2.39847e+06	2.75498e+06	2.19858e+06	3.52373e+06	2.38863e+06	1.55826e+06	2.4496e+06	2.20373e+06	1.26459	0.338672	0.162331	0.75	0.752911	-
SM (d23:1/13:0)	C41 H83 N2 O6 P	730.6	11.929	Partial match	Full match	1.06256e+10	9.14636e+09	9.81488e+09	1.00932e+10	5.17797e+09	4.7586e+09	5.08796e+09	4.74431e+09	2.0072	1.00519	4.43842e-06	1	1.36308	SM
3,7-DIKETO-5β-CHOLAN-24-OIC ACID	C24 H36 O4	388.261	3.715	Full match	No results	1.44692e+06	1.27794e+06	1.40037e+06	1.19532e+06	3.02702e+06	2.96426e+06	2.82822e+06	2.12665e+06	0.486065	-1.04078	0.000886145	1	1.31078	-
(3beta,22alpha)-Spirosol-5-en-3-ol	C27 H43 N O2	413.329	7.587	Full match	No results	2.43762e+06	2.02189e+06	2.23074e+06	1.34059e+06	2.29395e+06	1.75959e+06	1.40252e+06	1.41111e+06	1.16946	0.225837	0.418245	0.625	0.469582	-
Hecogenin	C27 H42 O4	430.308	2.379	Full match	No results	1.79159e+06	1.85666e+06	2.06514e+06	1.9653e+06	2.76427e+06	2.98053e+06	2.9009e+06	2.87081e+06	0.666755	-0.584772	0.000180547	1	1.34584	-
TAG (16:1-17:1-18:2)	C54 H96 O6	835.759	16.583	No results	Invalid mass	875332	3.26725e+06	1.35567e+06	2.06167e+06	1.05305e+06	1.31405e+06	1.02548e+06	1.24264e+06	1.63097	0.705733	0.274731	0.75	0.655912	TAG
1-oleoyl-2-arachidonoyl-sn-glycero-3-phospho-1D-myo-inositol	C47 H81 O13 P	884.538	9.366	Full match	No results	2.62622e+06	2.00598e+06	3.58878e+06	1.93079e+06	1.95432e+06	998964	875656	567905	2.30888	1.20719	0.0293667	0.9375	1.0801	-
Tetrahydrodeoxycorticosterone	C21 H34 O3	334.251	9.207	Full match	No results	2.90101e+06	2.44009e+06	2.74677e+06	2.25756e+06	2.45212e+06	2.49497e+06	2.81786e+06	2.5099e+06	1.00687	0.0098744	0.958246	0.4375	0.0848616	-
1,2-DILINOLENOYL-SN-GLYCERO-3-PHOSPHATIDYLETHANOLAMINE	C41 H70 N O8 P	735.481	7.567	Full match	No results	2.39605e+06	2.5423e+06	2.88785e+06	2.7938e+06	2.66301e+06	2.60439e+06	2.39341e+06	2.78794e+06	1.01639	0.0234534	0.788796	0.625	0.157592	-
Tetracosanedioic acid	C24 H46 O4	398.34	8.163	Full match	No results	2.17014e+06	2.93135e+06	3.38264e+06	2.40783e+06	2.07911e+06	2.17232e+06	2.5943e+06	2.56216e+06	1.15775	0.21132	0.288461	0.6875	0.604393	FA
Amide C22	C22 H45 N O	339.35	15.029	Full match	No results	1.91349e+06	2.19268e+06	1.84601e+06	2.36676e+06	1.77631e+06	1.76105e+06	1.66805e+06	1.9529e+06	1.16214	0.216783	0.0821956	0.875	0.922093	-
(2R)-2,3-Bis(palmitoyloxy)propyl 2-(dimethylsulfonio)ethyl phosphate	C39 H77 O8 P S	736.507	6.994	Full match	No results	1.66222e+06	1.43375e+06	1.71707e+06	1.59991e+06	1.3874e+06	537317	2.87249e+06	1.9625e+06	0.948702	-0.0759724	0.778489	0.5	0.177416	-
N-oleoyl-(4E,14Z)-sphingadienine-1-phosphocholine	C41 H79 N2 O6 P	726.565	11.125	Full match	No results	2.98309e+08	1.95083e+08	3.37105e+08	2.59569e+08	1.50308e+08	1.26847e+08	1.21013e+08	1.25679e+08	2.08088	1.0572	0.00494516	1	1.26274	SM
Hydroxy-gamma-Sanshool	C18 H27 N O2	289.204	0.971	Full match	No results	3.59889e+06	508125	2.2197e+06	1.59746e+06	1.54555e+06	1.11241e+06	1.00334e+06	1.59539e+06	1.50744	0.592104	0.649925	0.75	0.29312	-
ACar 20:4	C27 H46 N O4	447.335	2.018	No match	Invalid mass	4.20539e+06	2.86986e+06	4.91542e+06	4.32609e+06	2.14394e+08	2.75164e+08	2.54319e+08	2.39158e+08	0.0165983	-5.91282	3.5149e-06	1	1.37146	ACar
18-acetoxy-1alpha-hydroxyvitamin D3	C29 H46 O4	458.338	6.261	Full match	No results	3.20349e+06	2.82991e+06	2.7468e+06	2.83304e+06	2.3022e+06	2.82315e+06	2.44879e+06	2.20303e+06	1.18779	0.248283	0.040561	0.9375	1.02611	-
1-stearoyl-2-arachidonoyl-sn-glycero-3-phosphoserine	C44 H78 N O10 P	811.537	9.366	Full match	No results	2.09667e+06	810190	3.23191e+06	1.53178e+06	2.61359e+06	2.18157e+06	2.05007e+06	2.68326e+06	0.805011	-0.312919	0.343974	0.6875	0.571524	PS
16-ketoestrone	C18 H20 O3	284.141	16.533	Full match	No results	734708	2.48404e+06	1.12792e+06	2.4648e+06	1.55795e+06	1.78461e+06	1.99616e+06	1.72977e+06	0.963638	-0.0534373	0.636488	0.5	0.310874	-
(E)-Stilbestrol	C14 H12 O2	212.084	16.534	Full match	No results	826508	3.10378e+06	1.67481e+06	2.78663e+06	1.73266e+06	1.91591e+06	2.35847e+06	1.59303e+06	1.10416	0.142953	0.975779	0.5625	0.10911	-
1-hexadecyl-2-docosanoyl-sn-glycero-3-phosphocholine	C46 H94 N O7 P	803.674	16.154	Full match	No results	1.05592e+06	1.86831e+06	1.54441e+06	1.93176e+06	1.78801e+06	1.76124e+06	1.70992e+06	2.06301e+06	0.874113	-0.194109	0.341674	0.625	0.573047	PC
N-[(2S,3R)-1,3-Dihydroxy-2-octadecanyl]pentacosanamide	C43 H87 N O3	665.669	16.128	Full match	No results	1.43889e+06	2.76431e+06	1.5013e+06	1.87824e+06	1.7174e+06	1.51039e+06	1.62332e+06	2.19072e+06	1.07682	0.10677	0.785974	0.4375	0.210021	-
3-Methoxy-5-[2-(3-methoxyphenyl)ethyl]phenol	C16 H18 O3	258.125	16.53	Full match	No results	994049	3.08587e+06	1.47988e+06	2.22308e+06	1.48025e+06	1.97672e+06	1.69057e+06	1.79081e+06	1.12172	0.165714	0.904927	0.5	0.139027	-
Maxacalcitol	C26 H42 O4	418.307	9.388	Full match	No results	3.46355e+06	2.5125e+06	2.76865e+06	2.13584e+06	1.88515e+06	1.70938e+06	1.57122e+06	1.59105e+06	1.61031	0.687339	0.0132805	1	1.19263	-
OLEOYL GLUTAMIC ACID	C23 H41 N O5	411.299	1.319	Full match	No results	653133	852477	989990	1.3096e+06	2.09922e+06	2.66908e+06	2.73583e+06	2.21388e+06	0.391562	-1.35269	0.00326229	1	1.27447	-
N-ArachidonylGABA	C24 H39 N O3	389.293	2.273	Full match	No results	2.16477e+06	2.61338e+06	3.35365e+06	3.3141e+06	2.37263e+06	2.70341e+06	2.1196e+06	2.39477e+06	1.19348	0.255169	0.224492	0.75	0.689269	-
6-Bromo-5,9-hexacosadienoic acid	C26 H47 Br O2	470.278	5.798	Full match	No results	2.96853e+06	3.04012e+06	2.99504e+06	2.811e+06	2.29301e+06	1.99407e+06	1.60731e+06	1.61544e+06	1.57323	0.653731	0.0110459	1	1.24749	-
2,3-Bis[(9Z)-9-tetradecenoyloxy]propyl (9Z,12Z)-9,12-heptadecadienoate	C48 H84 O6	756.626	15.976	Full match	No results	1.2719e+06	3.02189e+06	1.57618e+06	2.35297e+06	533930	811742	954956	586757	2.84789	1.50989	0.00667294	1	1.19466	-
3-hydroxydodecanoylcarnitine	C19 H37 N O5	359.267	1.164	Full match	No results	842819	265002	817929	417502	2.77193e+06	1.77611e+06	2.05213e+06	2.43633e+06	0.25931	-1.94725	0.00987537	1	1.22952	FA
(22S)-22-hydroxycampest-4-en-3-one	C28 H46 O2	414.35	7.607	Full match	No results	2.86157e+06	1.9981e+06	2.72163e+06	2.0571e+06	2.76385e+06	2.4274e+06	2.57351e+06	2.55045e+06	0.934388	-0.0979071	0.462557	0.5625	0.451733	-
PC (16:1/16:1)	C40 H76 N O8 P	729.532	10.718	Partial match	Full match	9.56972e+07	2.7083e+07	3.27602e+08	8.80172e+07	8.47377e+07	7.36707e+07	6.36463e+07	6.62618e+07	1.86739	0.901024	0.645311	0.75	0.297406	PC
5-Methoxy-3-[2-(2-methoxyphenyl)ethyl]-2-methylphenol	C17 H20 O3	272.141	16.533	Full match	No results	786076	2.96894e+06	1.13846e+06	2.84436e+06	1.88056e+06	2.21951e+06	1.97331e+06	1.86604e+06	0.974611	-0.037101	0.63222	0.5	0.312019	-
TG(16:1(9Z)/18:1(9Z)/18:1(9Z))[iso3]	C55 H100 O6	856.751	15.162	Full match	No results	875170	2.67189e+06	1.83858e+06	976748	1.35769e+06	1.91015e+06	1.5167e+06	1.70225e+06	0.980821	-0.0279376	0.696133	0.5625	0.243719	TAG
N-2-hydroxystearoylsphingosine	C36 H71 N O4	581.539	9.329	Full match	No results	659713	2.95446e+06	919412	2.13804e+06	2.66922e+06	1.61834e+06	1.69896e+06	2.01976e+06	0.833299	-0.263094	0.416239	0.5625	0.495274	-
4-(Stearoylamino)butanoic acid	C22 H43 N O3	369.325	3.024	Full match	No results	1.87037e+07	3.73422e+07	2.13214e+07	3.94588e+07	2.70365e+08	1.73256e+08	1.23424e+08	5.9676e+07	0.186408	-2.42346	0.0081196	1	1.19448	-
1-(9Z-octadecenoyl)-sn-glycero-3-phospho-(1'-sn-glycerol)	C24 H47 O9 P	510.297	2.614	Full match	No results	1.04043e+06	1.04295e+06	819042	861540	1.57834e+06	2.66595e+06	2.48291e+06	1.28667e+06	0.469681	-1.09025	0.020947	1	1.15865	PG
(3S,5R,6S)-5,6-epoxy-3-hydroxy-5,6-dihydro-12'-apo-beta-caroten-12'-al	C25 H34 O3	382.25	8.876	Full match	No results	3.30262e+06	2.34139e+06	3.2395e+06	3.01479e+06	2.35208e+06	1.43301e+06	1.58282e+06	1.61051e+06	1.70501	0.769781	0.00826755	0.9375	1.17667	-
Solanin D	C27 H45 N O	399.35	14.923	Full match	No results	1.3497e+06	2.23692e+06	1.50642e+06	1.88061e+06	1.69156e+06	2.08945e+06	2.00094e+06	1.40265e+06	0.970639	-0.0429927	0.807097	0.5625	0.156484	-
PC (16:1/20:4)	C44 H78 N O8 P	779.55	12.089	Partial match	Full match	1.92988e+08	2.91382e+08	2.29397e+08	2.68425e+08	9.73868e+07	9.28995e+07	1.08852e+08	7.93809e+07	2.59482	1.37564	0.000246387	1	1.32113	PC
PC (16:0e/24:1)	C48 H96 N O7 P	829.694	15.562	Partial match	Full match	9.02821e+07	1.81097e+08	1.06905e+08	1.17368e+08	1.86822e+08	1.40377e+08	2.00068e+08	1.30608e+08	0.753414	-0.408486	0.153492	0.875	0.775293	PC
(9Z)-9-Hexadecenenitrile	C16 H29 N	235.23	15.132	Full match	No results	1.61955e+06	2.52039e+06	2.032e+06	2.44225e+06	2.65484e+06	2.22539e+06	2.07708e+06	2.2212e+06	0.938518	-0.0915443	0.54862	0.375	0.362004	-
CL (16:1-18:0-16:2-18:0)	C77 H144 O17 P2	1420.02	16.564	No results	Invalid mass	6.87978e+07	1.2732e+08	8.94331e+07	1.37745e+08	2.6706e+08	2.47622e+08	2.51827e+08	2.70111e+08	0.408342	-1.29215	0.00956662	1	1.26607	CL
(8E,16S)-16-Hydroxy-8-tricosene-4,6,17,19-tetraynoic acid	C23 H28 O3	352.204	16.531	Full match	No results	839663	2.84585e+06	1.75592e+06	2.56051e+06	2.17826e+06	2.55313e+06	2.15493e+06	2.09376e+06	0.891076	-0.166379	0.501186	0.5	0.418214	-
Leukotriene B4 dimethylamide	C22 H37 N O3	363.278	1.615	Full match	No results	2.39192e+06	2.63391e+06	2.6216e+06	3.19668e+06	2.41236e+06	1.77987e+06	1.89971e+06	1.91113e+06	1.35499	0.438288	0.0151126	0.9375	1.11326	-
MFCD00467914	C23 H39 N O2	361.298	1.54	Full match	No results	3.191e+06	2.7793e+06	2.59613e+06	2.62187e+06	641461	1.08287e+06	1.38815e+06	709500	2.92736	1.5496	0.00640301	1	1.27309	-
PE (19:1/19:2)	C43 H80 N O8 P	769.563	13.277	Partial match	Full match	1.38829e+08	2.0017e+08	1.55843e+08	1.89335e+08	2.27208e+08	2.60357e+08	2.38181e+08	2.01032e+08	0.738232	-0.437854	0.0269982	1	1.07743	PE
Palmitonitrile	C16 H31 N	237.246	1.789	Full match	No results	2.13669e+06	1.74013e+06	2.07301e+06	2.03721e+06	2.47969e+06	2.36011e+06	2.42821e+06	2.24883e+06	0.839254	-0.25282	0.0224999	1	1.13012	-
PC (18:5e/22:6)	C48 H76 N O7 P	809.52	8.576	No match	Invalid mass	2.41303e+06	2.26981e+06	3.07839e+06	2.45701e+06	1.78986e+06	2.12248e+06	1.55867e+06	1.44253e+06	1.478	0.563649	0.0116494	1	1.14488	PC
(2S)-1-Hydroxy-3-(pentadecanoyloxy)-2-propanyl docosanoate	C40 H78 O5	638.582	14.608	Full match	No results	1.15112e+06	1.40692e+06	1.12477e+06	1.51604e+06	2.29731e+06	1.89441e+06	1.68304e+06	1.32672e+06	0.721914	-0.470101	0.0682007	0.875	0.942433	-
1-tetradecylglycerone 3-phosphate	C17 H35 O6 P	366.217	2.278	Full match	No results	2.47194e+06	2.36475e+06	2.89864e+06	2.17336e+06	2.3635e+06	2.09345e+06	2.25886e+06	2.2235e+06	1.10844	0.14853	0.207346	0.8125	0.721743	-
(2R)-1-(Octadecyloxy)-3-(phosphonooxy)-2-propanyl heptadecanoate	C38 H77 O7 P	676.544	8.869	Full match	No results	3.12706e+06	2.69146e+06	2.66188e+06	2.3051e+06	1.14737e+06	1.23499e+06	1.46291e+06	1.29542e+06	2.09807	1.06906	0.000117086	1	1.329	-
certonardosterol J	C29 H50 O4	462.372	7.073	Full match	No results	2.46883e+06	2.6189e+06	3.02936e+06	2.52357e+06	1.43732e+06	2.3772e+06	1.83535e+06	1.59811e+06	1.46809	0.553937	0.0274085	1	1.11385	-
Heptadecanoyl Ethanolamide	C19 H39 N O2	313.299	1.802	Full match	No results	3.09618e+08	2.65033e+08	3.15318e+08	2.59558e+08	1.03279e+07	1.72168e+07	1.67176e+07	1.62531e+07	18.9956	4.24759	2.17336e-05	1	1.3674	-
SM (d25:3/18:0)	C48 H93 N2 O6 P	824.685	13.573	No results	Invalid mass	868441	2.31128e+06	1.53679e+06	2.31921e+06	2.35929e+06	1.74835e+06	2.44176e+06	2.50981e+06	0.776637	-0.364687	0.273958	0.875	0.647038	SM
LONCHOCARPIC ACID	C26 H26 O6	434.171	0.983	Full match	No results	2.18825e+06	1.40954e+06	2.55174e+06	3.11496e+06	825938	578946	868743	1.10549e+06	2.74169	1.45506	0.00409318	1	1.21555	-
O-{Hydroxy[(2R)-2-hydroxy-3-(palmitoyloxy)propoxy]phosphoryl}-L-serine	C22 H44 N O9 P	497.276	2.397	Full match	No results	2.04034e+06	1.47503e+06	2.24938e+06	1.93446e+06	2.50672e+06	2.35106e+06	2.30889e+06	2.211e+06	0.821015	-0.28452	0.10127	0.9375	0.925387	-
SM (d16:1/28:1)	C49 H97 N2 O6 P	840.706	15.348	Partial match	Full match	1.14679e+06	2.72383e+06	1.36053e+06	1.73689e+06	1.43647e+06	1.73468e+06	1.43164e+06	1.39028e+06	1.16268	0.217459	0.640466	0.5	0.297339	SM
PC (20:2/20:2)	C48 H88 N O8 P	837.625	12.985	Partial match	Full match	1.90771e+08	1.87775e+08	1.63114e+08	1.58673e+08	1.99427e+08	1.88248e+08	1.94627e+08	1.91951e+08	0.904527	-0.144764	0.114071	0.9375	0.899276	PC
PC (18:4e/19:2)	C45 H80 N O7 P	777.567	11.323	Partial match	Full match	2.69106e+08	2.47955e+08	1.77607e+08	2.5487e+08	1.57164e+08	1.63214e+08	1.516e+08	1.6879e+08	1.48188	0.567426	0.0236017	1	1.16794	PC
PS (15:0/17:1)	C38 H72 N O10 P	711.508	10.144	No results	Invalid mass	1.46957e+08	1.10889e+08	8.62128e+07	1.08672e+08	2.12808e+08	2.26202e+08	2.41531e+08	2.2166e+08	0.501807	-0.994796	0.00579805	1	1.28164	PS
1-(1Z-octadecenyl)-2-arachidonoyl-sn-glycero-3-phosphoethanolamine	C43 H78 N O7 P	751.549	14.012	Full match	No results	1.87728e+08	2.33862e+08	1.77861e+08	2.05386e+08	2.3966e+08	2.16526e+08	1.90912e+08	1.86678e+08	0.965292	-0.0509623	0.684466	0.625	0.23892	PE
Palmitamide	C16 H33 N O	255.256	4.548	Full match	No results	5.66023e+07	3.64918e+07	5.31363e+07	6.01831e+07	5.33034e+07	3.9055e+07	4.66448e+07	4.69388e+07	1.1101	0.150685	0.507113	0.6875	0.39109	FA
SM (d16:2/27:0)	C48 H95 N2 O6 P	826.701	13.406	No results	Invalid mass	2.90384e+06	2.66859e+06	2.34071e+06	2.50783e+06	947250	1.04405e+06	667144	1.00179e+06	2.84708	1.50948	0.0005848	1	1.33132	SM
PC (22:5/22:6)	C52 H82 N O8 P	879.578	9.663	No results	Full match	2.67545e+08	2.80964e+08	2.78115e+08	3.06347e+08	1.91411e+08	2.25286e+08	2.30411e+08	2.33962e+08	1.2859	0.362783	0.00562278	1	1.21713	PC
(9Z,11R,12Z,15Z)-11-(Palmitoyloxy)-9,12,15-octadecatrienoic acid	C34 H60 O4	532.449	16.165	Full match	No results	631781	2.45451e+06	1.12891e+06	1.68833e+06	2.07035e+06	1.96731e+06	990084	2.44945e+06	0.789538	-0.34092	0.429041	0.625	0.463485	-
SM (d20:1/13:1)	C38 H75 N2 O6 P	686.537	9.05	Partial match	Full match	2.08771e+08	1.98214e+08	2.01443e+08	1.74256e+08	2.0005e+08	1.67034e+08	2.27545e+08	1.82982e+08	1.00653	0.00938366	0.893923	0.5625	0.0800052	SM
TAG (16:0-20:4-22:5)	C61 H100 O6	945.779	16.618	No results	Invalid mass	2.13033e+07	2.78727e+08	4.46173e+07	1.48095e+08	1.2533e+07	2.2974e+07	2.1719e+07	2.12456e+07	6.27925	2.65059	0.0880637	0.875	0.963053	TAG
PC (22:5e/21:0)	C51 H94 N O7 P	863.678	14.726	No results	Full match	917793	1.84652e+06	853637	1.20637e+06	1.52721e+06	1.21016e+06	1.13393e+06	1.08057e+06	0.97424	-0.0376502	0.749541	0.625	0.208804	PC
PC (16:0/20:1)	C44 H86 N O8 P	787.61	13.112	Partial match	Full match	2.82671e+09	2.88868e+09	3.10429e+09	2.59698e+09	6.23207e+09	5.43624e+09	6.2364e+09	3.69888e+09	0.528462	-0.92013	0.0117301	1	1.22552	PC
Yakkasterone	C27 H46 O3	418.344	8.927	Full match	No results	2.27604e+06	2.25461e+06	2.40726e+06	1.79994e+06	2.07547e+06	1.53311e+06	2.10913e+06	2.28828e+06	1.09141	0.126199	0.430592	0.6875	0.451376	-
Arachidonoyl serotonin	C30 H42 N2 O2	462.323	2.453	Full match	No results	1.8406e+06	1.33522e+06	1.94681e+06	1.63089e+06	1.97442e+06	2.09558e+06	2.26808e+06	2.13492e+06	0.797064	-0.327233	0.0605543	1	1.01558	FA
PC (14:0e/24:0)	C46 H94 N O7 P	803.679	15.555	Partial match	Full match	9.61005e+07	1.05029e+08	8.14186e+07	1.23929e+08	1.43363e+08	2.14026e+08	1.10206e+08	1.42176e+08	0.666606	-0.585093	0.0618513	0.9375	0.959322	PC
1-Palmitoleoyl-2-oleoyl-sn-glycerol	C37 H68 O5	592.507	9.148	Full match	No results	466998	472970	871558	869686	2.3213e+06	1.66777e+06	1.47941e+06	1.43793e+06	0.388221	-1.36505	0.00556329	1	1.2173	-
anhydro-amarouciaxanthin B	C40 H50 O3	578.377	4.73	Full match	No results	737512	1.03136e+06	894116	1.11489e+06	1.63641e+06	2.28569e+06	1.81585e+06	1.61923e+06	0.513495	-0.961578	0.00155767	1	1.25767	-
Canniflavin A	C26 H28 O6	436.186	6.959	Full match	No results	1.50458e+06	1.52545e+06	1.58025e+06	1.84281e+06	2.03763e+06	2.27072e+06	2.17596e+06	1.91448e+06	0.768335	-0.380192	0.00494089	1	1.20359	-
PC (17:0/20:5)	C45 H80 N O8 P	793.562	10.763	Partial match	Full match	3.08625e+08	2.7263e+08	2.92967e+08	2.87539e+08	8.18902e+07	8.0634e+07	6.80201e+07	9.33875e+07	3.58643	1.84255	6.13815e-05	1	1.36337	PC
PALMITOYL PROLINE	C21 H39 N O3	353.293	3.083	Full match	No results	1.73405e+06	1.32077e+06	1.58285e+06	1.30512e+06	2.27796e+06	1.83884e+06	2.04976e+06	1.57035e+06	0.768108	-0.38062	0.0486894	0.875	0.980709	-
PC (18:4e/16:4)	C42 H70 N O7 P	731.475	7.572	No match	Invalid mass	2.79724e+06	446291	1.96242e+06	1.48817e+06	1.83809e+06	1.21828e+06	1.57622e+06	1.48695e+06	1.09389	0.129474	0.836257	0.625	0.165864	PC
PC (17:0/18:5)	C43 H76 N O8 P	765.527	9.725	No results	Invalid mass	1.1277e+08	2.06739e+08	2.06544e+08	2.27057e+08	2.1271e+08	2.46855e+08	1.28573e+08	4.39083e+07	1.19154	0.252833	0.483134	0.5	0.415708	PC
stigmastane-3beta,5alpha,6beta-triol	C29 H52 O3	448.392	6.988	Full match	No results	2.59205e+06	2.42666e+06	2.56416e+06	2.25306e+06	2.04866e+06	1.73695e+06	1.93154e+06	1.81663e+06	1.30558	0.384687	0.00152565	1	1.25835	-
PC (20:2/21:2)	C49 H90 N O8 P	813.685	15.199	No results	Invalid mass	799839	1.02858e+06	895634	1.3117e+06	2.19732e+06	1.99673e+06	2.01697e+06	1.81283e+06	0.50297	-0.991455	0.00409327	1	1.27918	PC
PC (22:6e/19:2)	C49 H84 N O7 P	829.614	8.453	No results	Invalid mass	1.94661e+06	1.55353e+06	1.54007e+06	2.03086e+06	1.7391e+06	1.50523e+06	1.6574e+06	1.85325e+06	1.0468	0.0659795	0.653997	0.625	0.262911	PC
PC (22:6e/16:1)	C46 H80 N O7 P	789.57	8.943	Partial match	Full match	2.84556e+08	8.05016e+07	2.95816e+08	1.97585e+08	2.10492e+08	1.01986e+08	1.5923e+08	1.73838e+08	1.32982	0.411227	0.578496	0.6875	0.338335	PC
1-icosanoyl-2-[(5Z,8Z,11ZZ,14Z,17Z)-eicosapentaenoyl]-sn-glycerol	C43 H74 O5	670.553	14.991	Full match	No results	1.28557e+06	1.80688e+06	1.30784e+06	1.76553e+06	973331	1.02689e+06	846566	1.12975e+06	1.55055	0.632782	0.010736	1	1.166	-
(3beta)-Cholest-5-en-3-yl (10Z,13Z,16Z)-10,13,16-docosatrienoate	C49 H82 O2	702.63	18.97	Full match	No results	89292.9	2.3331e+06	140759	776915	81235.1	159370	118907	361825	4.63038	2.21113	0.321454	0.6875	0.588583	-
Oleoyl Serotonin	C28 H44 N2 O2	440.341	4.981	Full match	No results	2.07495e+06	2.29989e+06	2.14923e+06	1.94848e+06	246828	339007	290271	224214	7.70009	2.94487	4.04787e-05	1	1.36626	-
pentalinonsterol	C27 H40 O	380.308	7.846	Full match	No results	2.07283e+06	1.66374e+06	2.10054e+06	1.89366e+06	1.9291e+06	1.84692e+06	1.77189e+06	1.70095e+06	1.06648	0.0928589	0.361104	0.6875	0.544192	-
(2E)-10-(Phosphonooxy)-2-decenoic acid	C10 H19 O6 P	266.092	1.017	Full match	No results	1.09792e+06	897758	1.08029e+06	797669	2.10337e+06	1.77692e+06	1.44522e+06	1.58871e+06	0.560241	-0.835881	0.00204475	1	1.24452	-
Methyl (2Z)-7-[3-(hydroxymethyl)-2-oxiranyl]-2-heptene-4,6-diynoate	C11 H10 O4	206.058	16.528	Full match	No results	624391	2.27074e+06	1.13509e+06	1.69615e+06	1.33135e+06	1.3004e+06	1.97848e+06	1.55616e+06	0.928643	-0.106804	0.604055	0.5625	0.335017	-
(7E)-9-Hydroxy-7-nonene-3,5-diynoic acid	C9 H8 O3	164.047	16.529	Full match	No results	6.30363e+07	2.65511e+08	1.11689e+08	2.15771e+08	1.40344e+08	1.66727e+08	1.70916e+08	1.6999e+08	1.01239	0.0177714	0.718311	0.5	0.252407	-
TAG (16:0-18:1-18:2)	C55 H100 O6	878.734	17.171	No match	Invalid mass	5.35829e+07	2.65151e+08	1.14286e+08	1.61547e+08	3.64684e+07	4.79685e+07	4.23719e+07	4.31079e+07	3.49916	1.80701	0.0444982	1	1.0981	TAG
3-Oxochola-1,4,6-trien-24-oic acid	C24 H32 O3	368.235	16.527	Full match	No results	520209	2.26071e+06	635576	1.52526e+06	1.41182e+06	1.44665e+06	1.04951e+06	1.49766e+06	0.914186	-0.129441	0.519041	0.5	0.405029	-
penicildione D	C22 H32 O6	392.218	1.074	Full match	No results	2.8053e+07	2.64529e+08	3.27848e+07	3.19333e+07	5.03371e+07	4.6184e+07	5.09113e+07	2.82747e+07	2.0335	1.02397	0.727366	0.625	0.224328	-
2-arachidonyl-sn-glycero-3-phosphoethanolamine	C25 H44 N O7 P	501.284	4.553	Full match	No results	1.9129e+06	1.47938e+06	1.84531e+06	1.42202e+06	2.07063e+06	1.52232e+06	1.50029e+06	1.65965e+06	0.986187	-0.0200666	0.900305	0.375	0.120111	PE
2,3-Bis(hexadecyloxy)propyl 2-(methylamino)ethyl hydrogen phosphate	C38 H80 N O6 P	677.576	15.737	Full match	No results	612913	2.24163e+06	814020	1.64448e+06	507878	600239	712155	693825	2.1133	1.0795	0.127004	0.875	0.878446	-
androstenol	C19 H30 O	274.23	3.726	Full match	No results	1.71387e+06	1.53235e+06	1.7262e+06	1.4623e+06	2.03172e+06	1.61085e+06	1.82129e+06	1.49955e+06	0.924076	-0.113917	0.386483	0.6875	0.503066	-
SM (d21:1/21:0)	C47 H95 N2 O6 P	814.694	15.089	Partial match	Full match	3.26258e+09	7.54759e+09	4.35886e+09	5.89386e+09	5.85695e+09	6.15113e+09	7.21999e+09	5.75131e+09	0.843212	-0.246033	0.327711	0.625	0.589838	SM
(5S)-3,4,5-Trimethyl-5,6-dihydronaphtho[2,3-b]furan-9-ol	C15 H16 O2	228.115	0.988	Full match	No results	1.27307e+06	1.97036e+06	1.02086e+06	2.50712e+06	1.14682e+06	534861	536702	644500	2.36525	1.24199	0.0206763	0.9375	1.08388	-
1-stearoyl-2-arachidonoyl-sn-glycero-3-phosphoethanolamine	C43 H78 N O8 P	767.547	8.232	Full match	No results	2.00692e+08	1.87038e+08	2.21068e+08	1.61694e+08	2.40339e+08	1.98166e+08	2.00744e+08	2.15486e+08	0.901439	-0.149698	0.231668	0.75	0.667099	PE
NORSELIC ACID A	C29 H40 O4	452.291	3.495	Full match	No results	1.73363e+06	1.05087e+06	1.4466e+06	1.97237e+06	1.98112e+06	1.43138e+06	1.67427e+06	1.51679e+06	0.939413	-0.090169	0.621508	0.5625	0.29606	-
N-[(5Z,8Z,11Z,13E,15S)-15-Hydroxy-5,8,11,13-icosatetraenoyl]glycine	C22 H35 N O4	377.257	1.512	Full match	No results	2.45357e+06	1.52598e+06	1.96055e+06	1.7422e+06	1.40229e+06	976175	1.26703e+06	1.20146e+06	1.58498	0.664463	0.0130031	1	1.1373	-
Methymycin	C25 H43 N O7	469.302	7.828	Full match	No results	242402	256296	207462	222685	1.15993e+06	1.75165e+06	1.90678e+06	1.45626e+06	0.148032	-2.75602	8.68491e-05	1	1.35934	-
PC (18:1/22:5)	C48 H84 N O8 P	833.593	11.01	Partial match	Full match	6.18009e+09	5.52137e+09	5.15389e+09	6.53305e+09	7.69072e+09	6.49878e+09	6.85384e+09	6.96893e+09	0.834933	-0.260267	0.0343829	0.9375	1.04332	PC
3-Hydroxyoxacyclononacosane-2,25-dione	C28 H52 O4	452.388	7.773	Full match	No results	341212	903733	619374	428535	1.20662e+06	1.93039e+06	1.27304e+06	1.29697e+06	0.401761	-1.31559	0.0128764	1	1.17507	-
3-dehydroecdysone	C27 H42 O6	462.299	1.942	Full match	No results	1.03431e+06	1.01288e+06	1.01965e+06	1.20821e+06	1.94674e+06	1.55986e+06	1.57372e+06	1.80054e+06	0.621297	-0.686645	0.000566605	1	1.29718	-
N-Palmitoyl-L-histidine	C22 H39 N3 O3	393.3	3.153	Full match	No results	2.18323e+06	1.83741e+06	2.13716e+06	1.99228e+06	1.38883e+06	1.39563e+06	1.71568e+06	1.50912e+06	1.35626	0.439629	0.00322378	1	1.22905	-
18-acetoxy-1alpha,25-dihydroxyvitamin D3	C29 H46 O5	474.333	1.544	Full match	No results	2.04451e+06	1.95183e+06	2.32736e+06	2.21147e+06	603551	622491	845551	574934	3.22505	1.68932	0.000194748	1	1.34909	-
N-[(2S,3R,4E,6E)-1,3-Dihydroxy-4,6-tetradecadien-2-yl]hexadecanamide	C30 H57 N O3	479.434	8.465	Full match	No results	2.38307e+06	1.63291e+06	2.1399e+06	2.06697e+06	1.47061e+06	1.41838e+06	1.3873e+06	1.5267e+06	1.417	0.502843	0.0200109	1	1.18426	-
MFCD00057815	C27 H46 O2	402.35	6.921	Full match	No results	1.21111e+06	1.4459e+06	1.3884e+06	1.17762e+06	1.72504e+06	1.77341e+06	1.87515e+06	1.7988e+06	0.72821	-0.457574	0.00489614	1	1.27419	-
PC (20:5/22:6)	C50 H78 N O8 P	851.547	8.932	Partial match	Full match	2.84999e+08	2.4632e+08	2.85732e+08	2.33677e+08	1.01159e+08	1.04095e+08	1.23232e+08	1.09439e+08	2.39933	1.26263	1.54883e-05	1	1.35176	PC
Petromyzonol	C24 H42 O4	394.309	4.646	Full match	No results	248183	171065	185625	242086	1.64038e+06	1.68028e+06	1.86029e+06	1.42797e+06	0.128154	-2.96405	1.00956e-05	1	1.36415	-
Norethindrone	C20 H26 O2	298.193	1.333	Full match	No results	2.00671e+06	2.06255e+06	1.55404e+06	1.68899e+06	1.16499e+06	977061	1.30357e+06	1.05617e+06	1.62431	0.699826	0.00198381	1	1.24603	-
2-[(5Z,8Z,11Z)-icosatrienoyl]-sn-glycero-3-phosphoethanolamine	C25 H46 N O7 P	503.3	4.847	Full match	No results	1.62284e+06	988537	1.27458e+06	1.22124e+06	1.88712e+06	1.45171e+06	1.48603e+06	1.38449e+06	0.822501	-0.281911	0.155577	0.8125	0.775632	PE
(15cis)-3,3'-Dihydroxy-15-nitro-beta,beta-carotene-4,4'-dione	C40 H51 N O6	641.371	5.316	Full match	No results	2.01816e+06	1.1243e+06	2.25088e+06	1.76119e+06	1.09279e+06	582826	814068	1.09446e+06	1.99616	0.997227	0.0178978	1	1.09665	-
LysoPC(20:5(5Z,8Z,11Z,14Z,17Z))	C28 H48 N O7 P	541.315	2.08	Full match	No results	1.57827e+06	1.94935e+06	1.94107e+06	2.01198e+06	1.01163e+06	1.33294e+06	1.15966e+06	914170	1.69308	0.759646	0.00256001	1	1.2513	PC
PC (18:0e/20:2)	C46 H90 N O7 P	799.648	14.717	Partial match	Full match	9.38455e+07	1.65188e+08	1.12774e+08	1.32343e+08	1.77327e+08	1.60119e+08	1.77814e+08	1.66974e+08	0.73897	-0.436412	0.0714311	0.9375	1.01127	PC
CL (14:0-22:3-16:1-20:3)	C81 H144 O17 P2	1468.02	16.13	No results	Invalid mass	1.1015e+08	2.20655e+08	1.63511e+08	1.97954e+08	1.7118e+08	1.94275e+08	1.04655e+08	1.84714e+08	1.05719	0.0802309	0.817062	0.625	0.150937	CL
LysoPC(24:1(15Z))	C32 H64 N O7 P	605.443	8.115	Full match	No results	350664	789640	288884	292706	1.239e+06	1.83709e+06	1.3927e+06	999393	0.314894	-1.66706	0.00761562	1	1.21113	PC
2,6,10-trimethyldodeca-2,6,10-triene	C15 H26	206.203	3.725	Full match	No results	1.69149e+06	1.20802e+06	1.67037e+06	1.19627e+06	1.86099e+06	1.2693e+06	1.20102e+06	1.47554e+06	0.992991	-0.0101472	0.965379	0.4375	0.0957748	-
PC (18:1e/16:1)	C42 H82 N O7 P	743.583	11.629	Partial match	Full match	5.24575e+09	5.11009e+09	4.98767e+09	6.57205e+09	7.57052e+09	6.24904e+09	6.64628e+09	5.13338e+09	0.856102	-0.224145	0.192603	0.8125	0.710641	PC
Pfaffic acid	C29 H44 O3	440.327	6.957	Full match	No results	1.27081e+06	1.3719e+06	1.39851e+06	1.19763e+06	1.37567e+06	1.81258e+06	1.74048e+06	1.29072e+06	0.842335	-0.247534	0.149428	0.8125	0.808024	-
(2R)-2,3-Diacetoxypropyl 2-(trimethylammonio)ethyl phosphate	C12 H24 N O8 P	341.123	0.912	Full match	No results	924042	825344	670803	875088	1.83699e+06	1.0243e+06	1.39561e+06	1.09988e+06	0.615161	-0.700965	0.0297715	1	1.08154	-
stellettacholine A	C28 H50 N O8 P	559.328	1.453	Full match	No results	1.57639e+06	1.79698e+06	1.52083e+06	1.80374e+06	1.78757e+06	1.13846e+06	1.12139e+06	906719	1.35199	0.435081	0.0994966	0.875	0.922262	-
SM (d14:2/26:2)	C45 H85 N2 O6 P	780.617	11.258	No results	Full match	2.32348e+08	1.43392e+08	1.9121e+08	1.80628e+08	1.85605e+08	1.96087e+08	1.65138e+08	1.89223e+08	1.01566	0.0224145	0.979301	0.5	0.119761	SM
Oleoyl coenzyme A	C39 H68 N7 O17 P3 S	1031.36	2.809	Full match	No results	534193	487620	579030	518053	1.7589e+06	1.58663e+06	1.73291e+06	913583	0.35362	-1.49973	0.00590402	1	1.28256	-
Acetylcarnitine	C9 H17 N O4	203.116	0.945	Full match	No results	2.1127e+07	1.38164e+07	1.40907e+07	1.22066e+07	2.31497e+08	2.00243e+08	2.07898e+08	2.05201e+08	0.0724879	-3.78612	8.8954e-05	1	1.3665	-
N-[(2S,3R)-1,3-Dihydroxy-2-octadecanyl]-29-hydroxynonacosanamide	C47 H95 N O4	737.726	16.602	Full match	No results	1.46042e+06	1.47789e+06	1.27987e+06	1.17981e+06	1.76537e+06	1.47781e+06	1.01217e+06	1.43865e+06	0.948011	-0.0770238	0.779453	0.5625	0.16913	-
ecalcidene	C29 H45 N O3	455.341	3.854	Full match	No results	754569	605694	746525	771884	1.61586e+06	1.73897e+06	1.62663e+06	1.60474e+06	0.437077	-1.19404	0.000265872	1	1.35487	-
PC (14:0e/8:0)	C30 H62 N O7 P	579.427	7.728	Partial match	Full match	293289	495133	533398	262274	1.75849e+06	1.66421e+06	1.52121e+06	1.29695e+06	0.253826	-1.97809	0.0022106	1	1.30495	PC
HexCer-NS (d18:1/14:0)	C38 H73 N O8	671.534	9.783	Partial match	Full match	2.84072e+08	1.99583e+08	2.42332e+08	2.27004e+08	4.98953e+07	5.54961e+07	6.26518e+07	6.52541e+07	4.08488	2.03029	8.13567e-06	1	1.35687	HexCer
PE (16:2e/18:1)	C39 H74 N O7 P	699.521	11.99	Partial match	Full match	2.15693e+08	2.23328e+08	2.31888e+08	1.90037e+08	2.10377e+08	2.16268e+08	2.18818e+08	2.11178e+08	1.00503	0.00723153	0.959818	0.625	0.0470483	PE
PC (17:0/17:0)	C42 H84 N O8 P	761.595	13.189	Partial match	Full match	4.47753e+09	4.71736e+09	4.91033e+09	4.91149e+09	7.48525e+09	6.91691e+09	7.13331e+09	6.89171e+09	0.668962	-0.580003	1.02572e-05	1	1.35439	PC
erectusfuranone A	C23 H42 O3	366.314	4.21	Full match	No results	1.11235e+06	931047	1.13201e+06	1.03722e+06	1.28603e+06	1.41129e+06	1.67651e+06	1.39439e+06	0.730317	-0.453406	0.00521698	1	1.2009	-
PC (18:2e/21:2)	C47 H88 N O7 P	809.633	12.943	Partial match	Full match	9.69799e+07	1.06391e+08	6.62222e+07	5.98105e+07	2.29216e+08	1.25148e+08	1.09787e+08	1.22767e+08	0.561243	-0.833302	0.0429919	1	0.996777	PC
Pterostilbene	C16 H16 O3	256.11	16.525	Full match	No results	744526	1.5428e+06	922608	1.42788e+06	1.69724e+06	1.41524e+06	1.37299e+06	1.59221e+06	0.763091	-0.390074	0.172182	0.75	0.795226	-
(2S,3R,4E,8E)-2-(tetradecanoylamino)-4,8-octadecadien-1,3-diol	C32 H61 N O3	507.466	8.864	Full match	No results	2.07363e+06	1.49327e+06	1.85344e+06	1.16291e+06	603412	559259	1.22757e+06	1.03008e+06	1.92474	0.944665	0.0304188	0.9375	1.05878	-
N-Arachidonylglycine	C22 H35 N O3	361.262	1.576	Full match	No results	1.92832e+06	1.52063e+06	1.05015e+06	2.08046e+06	881010	948551	893295	734164	1.90324	0.928461	0.0220221	1	1.15272	-
VIRILON	C27 H40 O3	412.297	2.893	Full match	No results	964775	872699	1.05458e+06	993402	1.57564e+06	1.65366e+06	1.51873e+06	1.69883e+06	0.60269	-0.730512	0.000106574	1	1.3417	-
(3S,5Z,7E)-9,10-Secocholesta-5,7,10,16-tetraen-23-yne-3,25-diol	C27 H38 O2	394.288	2.597	Full match	No results	1.43017e+06	1.00817e+06	2.01103e+06	1.52495e+06	1.50256e+06	1.11953e+06	1.12586e+06	1.10574e+06	1.23088	0.299694	0.301173	0.6875	0.598243	-
(5Z,9Z)-2-Methoxy-5,9-hexacosadienoic acid	C27 H50 O3	422.376	15.951	Full match	No results	156272	335168	144429	353024	1.67134e+06	1.56651e+06	1.53556e+06	1.67086e+06	0.153453	-2.70413	0.00366603	1	1.31759	-
5-[(8Z,11Z,14Z)-8,11,14-Nonadecatrien-1-yl]-1,3-benzenediol	C25 H38 O2	370.287	17.008	Full match	No results	338290	1.81797e+06	649186	1.00949e+06	283883	492306	435734	406994	2.35647	1.23663	0.142544	0.8125	0.837256	-
ACar 18:2	C25 H46 N O4	423.335	2.075	No match	Invalid mass	8.85754e+06	4.46841e+06	1.02522e+07	5.80791e+06	1.97126e+08	1.993e+08	2.20299e+08	1.95383e+08	0.0361849	-4.78847	0.0003183	1	1.36209	ACar
soladulcidine	C27 H45 N O2	415.346	5.029	Full match	No results	1.63211e+06	1.41834e+06	1.83201e+06	1.4163e+06	1.42932e+06	1.46446e+06	1.42637e+06	1.67503e+06	1.05064	0.0712649	0.557603	0.4375	0.346482	-
TG(20:0/20:1(11Z)/20:4(5Z,8Z,11Z,14Z))[iso6]	C63 H112 O6	964.843	18.35	Full match	No results	302233	1.78326e+06	443914	679736	236976	472847	342900	858929	1.67873	0.747368	0.431481	0.625	0.465806	TAG
PC (22:6e/8:0)	C38 H66 N O7 P	679.457	9.213	No results	Full match	1.96089e+06	1.55669e+06	1.86935e+06	1.42515e+06	919513	1.42171e+06	1.40784e+06	1.45455e+06	1.30911	0.388583	0.0888347	0.9375	0.890881	PC
2,3,8-Trihydroxy-4-isopropyl-6-methyl-1-naphthaldehyde	C15 H16 O4	260.105	16.528	Full match	No results	550804	1.76702e+06	885818	1.60011e+06	1.08695e+06	1.08422e+06	1.47175e+06	1.11784e+06	1.00903	0.0129706	0.780306	0.5	0.208505	-
N-Palmitoyl-L-phenylalanine	C25 H41 N O3	403.309	3.285	Full match	No results	1.80015e+07	3.70296e+07	1.86957e+07	4.0509e+07	2.24507e+08	1.63778e+08	1.08925e+08	5.27878e+07	0.207703	-2.26741	0.00933211	1	1.17044	-
PC (16:1/18:1)	C42 H80 N O8 P	757.563	10.871	Partial match	Full match	3.49345e+10	48542013602	4.79042e+10	5.7885e+10	5.86415e+10	4.07945e+10	5.11226e+10	5.96176e+10	0.900509	-0.151187	0.454533	0.75	0.437717	PC
Methyl 1'-methoxy-4'-oxo-1',2'-dihydro-chi,psi-caroten-18-oate	C42 H54 O4	622.404	6.12	Full match	No results	1.897e+06	1.54036e+06	464742	1.45161e+06	965671	1.58781e+06	1.13364e+06	1.13989e+06	1.10912	0.149411	0.997156	0.625	0.0268757	-
PC (14:1/16:4)	C38 H66 N O8 P	695.453	8.217	Partial match	Full match	766117	1.05071e+06	1.17696e+06	1.241e+06	1.31106e+06	1.1227e+06	734505	1.00404e+06	1.01498	0.0214446	0.906805	0.5625	0.0688397	PC
PC (20:4e/17:1)	C45 H82 N O7 P	779.586	12.099	Partial match	Full match	2.34843e+08	2.41955e+08	2.45299e+08	2.28714e+08	1.01879e+08	1.52356e+08	1.58986e+08	8.81669e+07	1.89636	0.923231	0.0188652	1	1.21173	PC
MFCD09743632	C26 H46 O2	390.35	7.459	Full match	No results	1.43802e+06	1.34318e+06	1.70733e+06	1.40457e+06	1.50106e+06	1.13235e+06	1.0736e+06	955930	1.26382	0.337788	0.0796751	0.8125	0.929948	-
2-Hydroxynonadecyl alpha-D-glucopyranoside	C25 H50 O7	462.356	4.583	Full match	No results	518473	483654	654961	1.12771e+06	1.46543e+06	1.54537e+06	964110	623256	0.605631	-0.723489	0.131869	0.8125	0.799074	-
PC (14:0e/18:2)	C40 H78 N O7 P	715.552	11.546	Partial match	Full match	5.86154e+09	5.98195e+09	5.93553e+09	5.35798e+09	3.63553e+09	4.27336e+09	3.2218e+09	4.41766e+09	1.48807	0.57344	0.00796727	1	1.24426	PC
PC (16:0/19:2)	C43 H82 N O8 P	789.587	8.817	No match	Invalid mass	899053	850855	863659	535663	1.56158e+06	1.24161e+06	1.19181e+06	1.2022e+06	0.605946	-0.722738	0.0160945	1	1.15062	PC
(9Z,11R,12Z,15Z)-11-(Pentadecanoyloxy)-9,12,15-octadecatrienoic acid	C33 H58 O4	518.435	8.387	Full match	No results	522801	503253	419383	583900	1.2468e+06	1.26906e+06	1.50985e+06	1.22968e+06	0.386144	-1.37279	5.86409e-05	1	1.34478	-
ascr35	C26 H48 O6	456.344	3.202	Full match	No results	1.56673e+06	1.68399e+06	1.79965e+06	1.4011e+06	799295	922063	1.06967e+06	1.36886e+06	1.55088	0.633086	0.020824	1	1.13603	-
N-(2-Hydroxyethyl)-5,8,11,14-icosatetraynamide	C22 H29 N O2	339.22	1.718	Full match	No results	1.14542e+06	1.67602e+06	1.00694e+06	1.27835e+06	781406	1.27521e+06	1.23131e+06	1.13055e+06	1.15577	0.208853	0.390777	0.6875	0.492715	-
TAG (16:0-16:0-20:4)	C55 H98 O6	871.763	17.107	No results	Invalid mass	1.74628e+07	2.39699e+08	4.12706e+07	1.21388e+08	2.07141e+07	3.34194e+07	2.6732e+07	3.30284e+07	3.68606	1.88208	0.224616	0.75	0.725182	TAG
TAG (16:1-17:1-18:1)	C54 H98 O6	859.764	16.962	No results	Invalid mass	1.23112e+07	2.39099e+08	2.444e+07	6.81447e+07	1.1242e+07	1.30487e+07	8.29739e+06	1.14115e+07	7.81815	2.96683	0.106607	0.9375	0.932962	TAG
LysoPC(22:2(13Z,16Z))	C30 H58 N O7 P	575.396	5.742	Full match	No results	526244	706464	736867	634114	1.22364e+06	1.48736e+06	1.43098e+06	1.11711e+06	0.495085	-1.01425	0.000448307	1	1.29824	PC
PC (14:0e/16:1)	C38 H76 N O7 P	689.536	11.311	Partial match	Full match	2.92456e+09	2.50896e+09	2.82716e+09	2.60116e+09	6.65224e+09	6.69836e+09	6.94957e+09	6.60443e+09	0.403717	-1.30858	3.99105e-05	1	1.36847	PC
PC (12:0/16:4)	C36 H64 N O8 P	637.41	7.702	No results	Invalid mass	769216	1.62475e+06	1.25713e+06	1.09614e+06	1.19759e+06	976741	1.27174e+06	1.06125e+06	1.05323	0.0748163	0.902755	0.5625	0.119553	PC
2,3-Bis[(9Z)-9-tetradecenoyloxy]propyl (9Z)-9-pentadecenoate	C46 H82 O6	730.612	15.837	Full match	No results	903094	1.61997e+06	625740	865774	137385	82276.3	96854.1	78751.1	10.1566	3.34435	0.000176496	1	1.33368	-
1,2-Diarachidoyl-sn-glycero-3-phosphoethanolamine	C45 H90 N O8 P	803.642	14.651	Full match	No results	551696	609385	634635	676717	1.15652e+06	849102	773723	952017	0.662608	-0.593771	0.0115522	1	1.18614	PE
EPEA	C22 H35 N O2	345.267	4.394	Full match	No results	1.76847e+06	1.46365e+06	1.69266e+06	1.63377e+06	1.10282e+06	1.24725e+06	1.35661e+06	966162	1.40355	0.489076	0.0110536	1	1.18096	-
PC(o-18:1(9Z)/20:1(11Z))	C46 H90 N O7 P	799.648	14.237	Full match	No results	1.02054e+08	1.52432e+08	1.51854e+08	1.65331e+08	1.87089e+08	1.37603e+08	1.58062e+08	1.70428e+08	0.875211	-0.192297	0.308797	0.75	0.583913	PC
(3beta,4alpha,5alpha)-4,14-Dimethylergosta-7,9(11),24(28)-trien-3-ol	C30 H48 O	424.371	5.63	Full match	No results	1.04776e+06	853839	1.24488e+06	1.05725e+06	1.46239e+06	1.06294e+06	1.1638e+06	1.15042e+06	0.868621	-0.203202	0.21795	0.8125	0.677598	-
PC (17:1/16:2)	C41 H76 N O8 P	741.53	9.989	Partial match	Full match	2.66485e+08	2.20018e+08	2.18331e+08	2.27725e+08	1.00183e+08	1.07012e+08	1.06542e+08	1.07329e+08	2.21476	1.14715	0.000139559	1	1.35975	PC
2-(Henicosanoylamino)ethanesulfonic acid	C23 H47 N O4 S	433.322	6.217	Full match	No results	1.04861e+06	718308	1.17106e+06	1.15861e+06	1.08562e+06	1.23641e+06	1.39811e+06	1.4567e+06	0.791331	-0.337647	0.12515	0.875	0.830768	-
(9Z)-3-hydroxyoctadecenoylcarnitine	C25 H47 N O5	441.346	2.043	Full match	No results	2.70356e+06	2.4472e+06	2.86139e+06	2.05173e+06	1.7121e+08	1.60365e+08	2.0995e+08	1.81105e+08	0.0139267	-6.166	1.54922e-08	1	1.37348	FA
Androstane	C19 H32	260.25	18.776	Full match	No results	114645	1.54336e+06	166063	514776	125963	139061	119553	116701	4.66576	2.22211	0.177716	0.75	0.804608	-
Lexacalcitol	C29 H48 O4	460.356	8.06	Full match	No results	1.4073e+06	1.18459e+06	1.20531e+06	922578	1.41697e+06	947999	1.17639e+06	1.28197e+06	0.978527	-0.0313162	0.861957	0.5625	0.10602	-
NORSELIC ACID B	C29 H44 O4	456.322	5.61	Full match	No results	1.25836e+06	1.35561e+06	1.4924e+06	1.17717e+06	1.07997e+06	1.24604e+06	1.37451e+06	1.37009e+06	1.04199	0.0593477	0.60211	0.4375	0.302539	-
MFCD01320532	C20 H37 N O3	339.276	2.513	Full match	No results	1.22928e+06	997312	955521	1.09271e+06	1.17416e+06	1.26266e+06	817558	837942	1.0446	0.0629465	0.667001	0.5625	0.269495	-
SM (d22:0/13:1)	C40 H81 N2 O6 P	716.584	11.031	Partial match	Full match	2.08415e+08	1.88538e+08	1.92774e+08	1.99465e+08	2.14569e+08	2.00604e+08	1.61268e+08	1.78684e+08	1.04512	0.0636632	0.504002	0.5625	0.405409	SM
(2E,9Z)-N-(2-Oxotetrahydro-3-furanyl)-2,9-hexadecadienamide	C20 H33 N O3	335.245	2.141	Full match	No results	1.70279e+06	830807	1.2445e+06	924940	951321	1.00494e+06	811816	1.04639e+06	1.23295	0.302112	0.369902	0.625	0.539408	-
1,2-Dimyristoyl-sn-glycero-3-phosphoethanolamine	C33 H66 N O8 P	635.454	8.323	Full match	No results	287656	678507	499173	328562	1.11181e+06	1.36494e+06	1.1544e+06	782583	0.406435	-1.2989	0.00973286	1	1.18162	PE
N-[(2S,3R,4E,14Z)-1,3-Dihydroxy-4,14-octadecadien-2-yl]octacosanamide	C46 H89 N O3	703.685	16.436	Full match	No results	741870	448345	856054	960660	1.10343e+06	739070	851319	700119	0.885971	-0.174669	0.497264	0.5	0.400311	-
1,2,3-Trieicosapentaenoyl glycerol	C63 H92 O6	944.687	15.762	Full match	No results	201062	1.49395e+06	511093	1.03487e+06	189320	335677	198675	175006	3.60638	1.85055	0.0894464	0.9375	0.942409	-
TAG (16:0-18:0-18:0)	C55 H106 O6	879.826	17.879	No results	Invalid mass	2.17807e+07	2.32496e+08	5.98784e+06	1.00252e+08	1.37989e+07	1.23066e+07	2.34504e+07	4.35345e+07	3.87276	1.95336	0.455704	0.625	0.458496	TAG
PC (14:0e/24:4)	C46 H86 N O7 P	795.606	11.633	No results	Invalid mass	2.19031e+08	2.32222e+08	1.93906e+08	2.56199e+08	1.68334e+08	1.2224e+08	1.20198e+08	1.33619e+08	1.65572	0.727457	0.00242411	1	1.24622	PC
4beta-methylzymosterol-4-carbaldehyde	C29 H46 O2	426.351	3.361	Full match	No results	1.32075e+06	1.33151e+06	1.36999e+06	1.10958e+06	406703	334205	273028	464034	3.47222	1.79586	0.0005518	1	1.33636	-
TAG (16:0-16:1-20:5)	C55 H94 O6	850.706	16.449	Partial match	Full match	1.06742e+07	2.31395e+08	4.82861e+07	1.14102e+08	1.13857e+07	1.48015e+07	1.69717e+07	1.7043e+07	6.71833	2.7481	0.122438	0.75	0.900675	TAG
PE (16:1e/22:6)	C43 H74 N O7 P	747.522	11.455	Partial match	Full match	6.25085e+09	7.50214e+09	6.2862e+09	7.27342e+09	4.91702e+09	5.50512e+09	5.57246e+09	3.90448e+09	1.37256	0.456865	0.0206659	1	1.11472	PE
N-Icosanoyl-O-{[2-(trimethylammonio)ethoxy]phosphinato}-L-serine	C28 H57 N2 O7 P	564.391	2.553	Full match	No results	1.52595e+06	1.00032e+06	1.61166e+06	1.43707e+06	835235	796125	810348	914064	1.66132	0.732327	0.0158421	1	1.20277	-
Tomatin	C50 H83 N O21	1033.55	8.995	Full match	No results	613105	332570	148462	124958	632833	573541	960905	1.35833e+06	0.345783	-1.53206	0.0382009	0.9375	1.0475	-
Glucosylceramide (d18:1/26:0)	C50 H97 N O8	839.722	15.738	Full match	No results	509629	1.45642e+06	601915	911031	557168	653815	779341	757179	1.26624	0.340551	0.556484	0.5625	0.374295	-
Parthenin	C15 H18 O4	262.121	3.194	Full match	No results	755300	672867	754902	1.45477e+06	1.33031e+06	800536	792027	1.34493e+06	0.852392	-0.230411	0.472233	0.75	0.413154	-
Solanidine	C27 H43 N O	397.335	18.459	Full match	No results	759553	1.39627e+06	1.5946e+06	1.25592e+06	782007	466301	649284	1.17197e+06	1.63097	0.705726	0.090732	0.875	0.878298	-
4,4'-diapolycopenedial	C30 H36 O2	428.272	5.374	Full match	No results	543179	374233	507947	269429	666206	1.11054e+06	1.04013e+06	1.34037e+06	0.407671	-1.29452	0.00620115	1	1.18339	-
(9Z,11R,12Z,15Z)-11-(Heptadecanoyloxy)-9,12,15-octadecatrienoic acid	C35 H62 O4	546.465	16.287	Full match	No results	8.15281e+07	1.44129e+08	9.68829e+07	7.69996e+07	2.0253e+08	2.07077e+08	1.85965e+08	1.85913e+08	0.511258	-0.967877	0.0138918	1	1.22878	-
SM (d17:0/26:2)	C48 H95 N2 O6 P	826.694	14.352	Partial match	Full match	8.96993e+07	1.75098e+08	1.25956e+08	1.45459e+08	1.54958e+08	1.78276e+08	2.03277e+08	1.28684e+08	0.806097	-0.310975	0.234991	0.8125	0.663231	SM
Cicutoxin	C17 H22 O2	258.162	6.96	Full match	No results	1.5273e+06	912312	1.004e+06	861174	1.1912e+06	1.28926e+06	1.13491e+06	1.1104e+06	0.910917	-0.134608	0.433879	0.75	0.478941	FA
(2E,4E,10E)-3,7,11,15-Tetramethyl-2,4,10,14-hexadecatetraene	C20 H34	274.266	7.076	Full match	No results	120395	93563.1	116967	101279	95656	82532.7	96678.5	86285.6	1.19673	0.259103	0.0545188	0.875	0.981275	-
DAG (16:0/18:1)	C37 H70 O5	611.549	13.967	No match	Invalid mass	1.17887e+08	1.46432e+08	1.35875e+08	1.24504e+08	1.59804e+08	1.21891e+08	1.37221e+08	1.28463e+08	0.958565	-0.0610515	0.61277	0.625	0.296104	DAG
11-deoxy-PGE1	C20 H34 O4	338.246	1.512	Full match	No results	998752	1.41584e+06	993966	867506	557271	423455	655844	495808	2.0053	1.00382	0.00268217	1	1.23306	FA
PC (16:0e/17:1)	C41 H82 N O7 P	731.583	12.196	Partial match	Full match	7.51265e+09	5.8792e+09	4.4707e+09	8.72331e+09	6.90382e+09	5.13959e+09	4.73869e+09	3717692398	1.29688	0.37505	0.240734	0.75	0.647161	PC
PC (14:0e/20:2)	C42 H82 N O7 P	743.577	11.04	No results	Invalid mass	2.15034e+08	2.19907e+08	2.02678e+08	2.04291e+08	1.2535e+08	1.21983e+08	1.28942e+08	1.33136e+08	1.65272	0.724839	1.69379e-06	1	1.36339	PC
Ro 23-7553	C27 H38 O3	410.28	3.982	Full match	No results	562341	717924	1.43638e+06	1.57064e+06	231491	260144	433397	289594	3.52971	1.81955	0.0106024	1	1.18494	-
PC (18:0/19:0)	C45 H90 N O8 P	803.626	13.408	No results	Invalid mass	1.59214e+08	1.63553e+08	1.96868e+08	2.14925e+08	9.33905e+07	5.64057e+07	4.65404e+07	6.53422e+07	2.80711	1.48908	0.00218004	1	1.28573	PC
PE (18:2/18:2)	C41 H74 N O8 P	739.514	12.256	Partial match	Full match	1.22041e+08	9.82189e+07	6.24007e+07	1.14714e+08	2.06033e+08	1.97874e+08	1.48325e+08	6.42791e+07	0.644553	-0.633629	0.280623	0.8125	0.614057	PE
(6E)-15-Methyl-N,N-bis[4-(pentanoylamino)butyl]-6-hexadecenamide	C35 H67 N3 O3	577.517	7.929	Full match	No results	1.54254e+06	1.05997e+06	1.10156e+06	1.20734e+06	1.1833e+06	799789	1.0483e+06	798482	1.28239	0.358839	0.101396	0.875	0.856556	-
rebaudioside C	C44 H70 O22	950.437	9.176	Full match	No results	347484	398884	334181	556556	766908	848564	1.17322e+06	1.26095e+06	0.40426	-1.30664	0.00168034	1	1.25354	-
PC (18:1e/22:4)	C48 H88 N O7 P	821.626	12.658	Invalid mass	Invalid mass	1.77523e+08	1.96946e+08	2.15315e+08	1.87385e+08	1.41528e+08	1.99476e+08	1.77022e+08	1.51467e+08	1.16083	0.215161	0.141043	0.8125	0.808374	PC
phosphatidylserine O-18:0/0:0	C24 H50 N O8 P	511.328	1.361	Full match	No results	252468	193792	248698	227404	1.223e+06	916269	763883	689119	0.256763	-1.96149	0.000445229	1	1.33282	-
Blazein	C29 H48 O3	444.361	7.077	Full match	No results	1.23279e+06	1.04067e+06	1.46245e+06	1.15906e+06	654340	1.01539e+06	808314	789291	1.49815	0.583186	0.0129773	1	1.13447	-
PC (16:2/18:5)	C42 H70 N O8 P	747.48	8.945	Not the top hit	Full match	1.30286e+06	1.26745e+06	1.45396e+06	1.29012e+06	612757	703979	616571	851605	1.90828	0.93227	0.00149287	1	1.31313	PC
N~2~-Stearoyl-L-glutamine	C23 H44 N2 O4	412.33	3.504	Full match	No results	1.3116e+06	1.12061e+06	1.08919e+06	936745	1.02524e+06	1.17795e+06	1.07527e+06	856391	1.07819	0.10861	0.466594	0.6875	0.426561	-
O-{Hydroxy[(2R)-2-hydroxy-3-(icosanoyloxy)propoxy]phosphoryl}-L-serine	C26 H52 N O9 P	553.338	1.386	Full match	No results	939577	818905	1.43691e+06	1.23664e+06	980769	651086	881392	653114	1.39972	0.485141	0.095802	0.8125	0.867952	-
TAG (16:0-18:1-19:1)	C56 H104 O6	889.811	17.617	No results	Invalid mass	1.05277e+07	2.22335e+08	3.4156e+07	6.60091e+07	1.12329e+07	1.65455e+07	1.82512e+07	2.12332e+07	4.95114	2.30776	0.190251	0.75	0.7746	TAG
PC (20:5/22:5)	C50 H80 N O8 P	853.562	9.262	Partial match	Full match	2.47823e+08	2.22327e+08	1.91803e+08	1.6147e+08	6.15355e+07	5.86211e+07	7.80029e+07	6.4035e+07	3.1405	1.65099	0.00011863	1	1.33705	PC
Glycochenodeoxycholic acid	C26 H43 N O5	449.314	2.695	Full match	No results	447757	428180	639912	498151	997557	884459	1.14337e+06	950947	0.506497	-0.981374	0.00131051	1	1.28851	-
2-Hydroxy-N-[(2S,3S,4R)-1,3,4-trihydroxy-2-octadecanyl]heptadecanamide	C35 H71 N O5	585.534	8.207	Full match	No results	732947	1.07728e+06	1.20258e+06	1.06073e+06	677752	801646	644695	480612	1.56392	0.645165	0.025588	0.9375	1.05841	-
1-(4Z,7Z,10Z,13Z,16Z,19Z-docosahexaenoyl)-sn-glycero-3-phosphocholine	C30 H50 N O7 P	567.333	0.722	Full match	No results	1.43568e+06	90149	105930	221177	95253.1	68894.2	243020	72819.9	3.86038	1.94874	0.304763	0.75	0.594973	PC
TAG (18:1-18:2-20:1)	C59 H106 O6	927.825	17.47	No results	Invalid mass	3.0916e+07	2.21455e+08	6.07973e+07	1.58205e+08	1.49515e+07	2.19067e+07	2.7847e+07	3.04206e+07	4.95526	2.30896	0.0493708	1	1.04906	TAG
1-Cyano-2-methyl-2-propen-1-yl (9Z,12Z)-9,12-octadecadienoate	C23 H37 N O2	359.283	1.845	Full match	No results	1.06364e+06	1.08694e+06	1.03909e+06	1.08498e+06	705688	736541	784783	919038	1.35874	0.442268	0.0111637	1	1.24865	-
(3Z,6Z,9Z,12Z,15Z)-3,6,9,12,15-Tricosapentaene	C23 H38	314.298	18.546	Full match	No results	113438	1.25901e+06	125094	476726	94354.1	90202.3	85854.8	120505	5.05037	2.33639	0.140773	0.9375	0.866522	-
1,2-dioleoyl-sn-glycero-3-phospho-N,N-dimethylethanolamine	C43 H82 N O8 P	771.576	11.945	Full match	No results	1.91602e+08	1.75661e+08	1.75291e+08	3.26484e+07	1.6466e+08	1.99844e+08	1.83475e+08	1.65832e+08	0.805818	-0.311473	0.407855	0.4375	0.502138	-
PC (14:0e/22:6)	C44 H78 N O7 P	763.551	10.702	Partial match	Full match	6.55487e+09	7.48817e+09	6.33119e+09	6.76593e+09	2.05837e+09	3.07513e+09	2.76294e+09	3.05414e+09	2.47842	1.30942	0.000941996	1	1.32823	PC
CAMPESTERYL OLEATE	C46 H80 O2	664.618	18.543	Full match	No results	95058.9	1.20085e+06	141100	396884	79066.8	75587.7	71944.6	77735	6.02591	2.59118	0.103906	1	0.946954	-
PAF C-18:1	C28 H56 N O7 P	549.381	6.78	Full match	No results	1.27736e+06	1.14255e+06	1.04222e+06	1.00655e+06	886778	809118	1.00866e+06	957318	1.22033	0.287267	0.0330274	0.9375	1.02945	-
(3E)-4,8-Dimethyl-1,3,7-nonatriene	C11 H18	150.141	16.529	Full match	No results	312696	1.08751e+06	659786	1.03087e+06	1.07792e+06	801546	800162	966937	0.847609	-0.238529	0.43109	0.5625	0.482555	-
bhas30	C23 H44 O7	432.308	5.468	Full match	No results	535242	554869	509563	575359	772374	1.0563e+06	1.03359e+06	955201	0.569758	-0.811578	0.00230819	1	1.30451	-
N~6~-Tetradecanoyl-L-lysine	C20 H40 N2 O3	356.304	1.826	Full match	No results	1.11087e+06	1.15747e+06	1.22031e+06	1.14447e+06	540153	590086	408861	535713	2.23302	1.159	0.00131481	1	1.33548	-
(15Z)-N-Benzyl-15-tetracosenamide	C31 H53 N O	455.413	7.118	Full match	No results	688883	1.15706e+06	624306	1.30448e+06	465803	506647	451350	421202	2.04592	1.03275	0.0331922	1	1.13346	-
PC (14:0/16:0)	C38 H76 N O8 P	705.53	10.693	Partial match	Full match	1.83878e+10	1.48014e+10	1.85064e+10	1.77677e+10	4.95182e+10	4.69828e+10	4.5451e+10	4.86378e+10	0.364465	-1.45615	8.43679e-05	1	1.36296	PC
C14-Carnitine	C21 H41 N O4	371.303	2.15	Full match	No results	1.03792e+06	947738	919415	837939	836432	915273	1.02934e+06	1.05444e+06	0.97589	-0.0352094	0.752616	0.5	0.184653	-
(9Z)-N-Benzyl-9-octadecenamide	C25 H41 N O	371.319	4.316	Full match	No results	180788	157955	161157	358339	1.05578e+06	653718	540434	264924	0.341268	-1.55102	0.0297588	0.9375	1.05892	-
Androstanolone	C19 H30 O2	290.225	2.044	Full match	No results	985370	735558	842359	857623	1.02423e+06	1.03538e+06	933027	820298	0.897186	-0.156521	0.223061	0.75	0.676906	-
Platelet-activating factor	C26 H54 N O7 P	523.366	5.474	Full match	No results	666149	1.07356e+06	938141	960203	761997	952844	1.0167e+06	747259	1.04578	0.0645768	0.774866	0.5625	0.180174	-
N-[(2S,3R,4E)-1,3-Dihydroxy-4-octadecen-2-yl]-28-hydroxyoctacosanamide	C46 H91 N O4	721.696	0.923	Full match	No results	763634	161084	1.24282e+06	183024	169655	148044	165079	160507	3.65401	1.86948	0.165014	0.875	0.827273	-
(3beta,22E)-20,25-Dihydroxy-24-oxocholesta-5,22-dien-3-yl acetate	C29 H44 O5	472.317	4.609	Full match	No results	979330	843980	949481	910394	1.00429e+06	974956	920372	999596	0.944597	-0.0822298	0.186936	0.8125	0.73286	-
Lithocholic acid	C24 H40 O3	376.298	14.787	Full match	No results	589593	1.10435e+06	618322	834531	227411	206618	339509	282940	2.97857	1.57462	0.0013705	1	1.27003	-
MFCD11045308	C29 H44 O2	424.334	3.259	Full match	No results	841877	759015	822012	677064	833013	998241	666179	686024	0.973774	-0.0383409	0.882628	0.5	0.136435	-
norselic acid C	C28 H40 O3	424.298	6.951	Full match	No results	754134	478709	599801	633974	569268	609498	547969	499851	1.1078	0.147701	0.418909	0.6875	0.488246	-
PC (16:0/18:3)	C42 H78 N O8 P	755.547	10.291	Partial match	Full match	7.35639e+09	5.48719e+09	5.57685e+09	6.66033e+09	5.42533e+09	5.68232e+09	5.48882e+09	5.42787e+09	1.13877	0.187482	0.182406	0.8125	0.788395	PC
Methyl (3beta)-3,19,23,24-tetrahydroxyurs-12-en-28-oate	C31 H50 O6	518.362	8.64	Full match	No results	550361	474484	485077	778459	515609	964859	634779	696265	0.813933	-0.297019	0.292391	0.75	0.586962	-
C20 Sphingomyelin (d18:1/20:0)	C43 H87 N2 O6 P	758.633	14.391	Full match	No results	8.96858e+07	1.31902e+08	1.07434e+08	1.26696e+08	1.83166e+08	1.13742e+08	1.7716e+08	1.40944e+08	0.74099	-0.432475	0.0863507	0.875	0.890585	-
PC (18:2/20:5)	C46 H78 N O8 P	803.546	10.75	Partial match	Full match	2.33256e+08	2.12476e+08	2.07782e+08	1.06981e+08	1.50445e+08	1.0354e+08	1.28482e+08	1.18328e+08	1.51858	0.602722	0.119015	0.8125	0.861773	PC
[truncated: 1,066 more rows]
